# Supplementary material for: The trinity of ecological contrasts: a case study on rich insect assemblages by means of species, functional and phylogenetic diversity measures
Source: BMC Ecol. 2020 May 10;20:29. doi: 10.1186/s12898-020-00298-3 (PMC7211340; doi:10.1186/s12898-020-00298-3)
Supplement: Supplementary file 3 — Additional file 3. Species × site matrix of moths sampled in automated light-traps at 28 floodplain forest sites in 3 riverine landscapes in easternmost Austria. Figures in the table cells denote the numbers of specimens per each species and site. Letters D, L and M in the site codes refer to the rivers Danube (D), Leitha (L), and Morava (M), respectively; letters N and F in the site codes refer to non-flooded (N) or annually flood-prone (F) forest stands. Further detailed information on the light-trap sites can be found in the PhD thesis of C. Truxa (http://othes.univie.ac.at/25605/). [file 12898_2020_298_MOESM3_ESM.xlsx]

## Sheet: Additional file 1
Species	DN1	DN2	DN3	DN4	DN5	DF1	DF2	DF3	DF4	DF5	LN1	LN2	LN3	LN4	LF1	LF2	LF3	LF4	MN1	MN2	MN3	MN4	MN5	MF1	MF2	MF3	MF4	MF5
Abrostola tripartita	0	0	0	0	0	0	0	0	1	1	0	2	0	0	0	1	1	0	0	0	0	0	0	0	0	0	0	0
Abrostola triplasia	0	2	3	0	2	1	0	0	0	3	2	2	3	3	5	1	2	1	0	0	0	0	1	2	0	1	1	1
Acontia trabealis	0	0	0	0	0	0	1	0	0	1	0	0	1	0	0	0	0	0	0	0	0	0	2	0	0	0	0	0
Acosmetia caliginosa	0	0	0	0	0	0	0	0	0	0	0	0	0	0	0	0	0	0	0	0	0	0	0	0	0	0	0	2
Acronicta alni	0	0	0	0	2	0	0	0	0	1	0	0	0	0	0	0	0	0	0	0	0	0	0	0	0	0	0	0
Acronicta auricoma	1	0	0	0	0	0	0	0	0	0	0	0	0	0	1	0	1	0	0	0	0	0	0	0	0	0	0	0
Acronicta cuspis	0	0	0	0	0	2	0	0	0	1	0	0	0	0	0	0	0	0	0	0	0	0	0	0	0	0	0	0
Acronicta megacephala	0	0	0	0	0	2	2	7	4	8	2	1	10	1	0	3	0	0	1	0	0	0	0	0	2	1	0	4
Acronicta psi	0	0	0	0	0	0	0	0	0	0	0	0	0	0	0	0	0	1	0	0	0	0	0	0	0	0	0	0
Acronicta rumicis	1	1	2	1	0	2	0	1	1	0	0	0	1	4	2	0	0	0	0	1	0	0	1	1	0	0	1	0
Acronicta strigosa	0	0	0	0	0	1	0	1	0	0	1	0	0	1	0	0	0	0	0	0	0	0	0	0	0	0	0	0
Actinotia polyodon	0	0	0	0	0	0	0	0	0	0	0	1	0	0	0	0	0	0	0	0	0	0	0	0	0	0	0	0
Agrochola circellaris	0	0	0	0	0	2	3	2	5	1	0	0	1	0	1	1	1	0	1	1	2	2	1	1	3	2	0	0
Agrochola litura	0	0	0	0	0	0	0	0	0	0	0	0	0	0	0	1	0	0	0	0	0	0	0	0	0	0	0	0
Agrochola lychnidis	0	0	0	1	0	0	0	0	0	0	0	0	0	0	0	1	0	1	0	0	0	0	0	0	0	0	0	0
Agrochola nitida	3	1	3	0	1	0	0	0	0	0	0	1	0	0	0	0	1	0	0	0	0	0	0	1	0	0	0	0
Agrotis bigramma	0	1	1	0	0	0	0	0	1	0	0	0	1	0	0	0	0	0	0	0	0	0	0	0	0	0	0	0
Agrotis cinerea	0	0	0	0	0	0	0	0	0	0	0	0	0	0	0	0	1	0	0	0	0	0	0	0	0	0	0	0
Agrotis exclamationis	5	4	5	2	3	0	0	0	0	0	14	23	21	6	2	0	2	1	0	1	1	0	0	1	1	2	1	1
Agrotis ipsilon	3	0	0	2	1	0	0	0	0	0	3	1	2	2	2	0	0	1	1	0	0	0	1	0	0	1	1	0
Agrotis segetum	211	15	70	13	102	1	2	0	1	2	137	275	210	97	45	9	28	8	7	9	12	3	10	11	5	23	8	7
Agrotis trux	0	1	0	0	0	0	0	0	0	0	0	0	0	0	0	0	0	0	0	0	0	0	0	0	0	0	0	0
Allophyes oxyacanthae	1	0	0	1	0	0	1	0	0	2	0	0	0	0	0	1	0	0	0	0	0	0	0	0	1	0	0	0
Ammoconia caecimacula	0	0	0	0	0	0	1	0	0	0	0	0	0	0	0	0	0	0	0	0	0	1	0	0	0	0	0	0
Amphipyra livida	0	0	0	0	0	0	0	0	0	0	0	0	0	0	0	0	0	0	0	0	0	0	0	2	0	1	0	1
Amphipyra pyramidea	3	2	1	2	0	0	0	2	0	1	0	0	1	0	0	0	0	0	0	1	2	1	0	0	0	0	0	0
Amphipyra tragopoginis	0	1	0	0	0	0	0	0	0	0	0	0	1	0	0	0	0	0	0	0	0	0	1	0	0	0	0	0
Anaplectoides prasinus	0	0	0	0	0	0	0	0	0	0	0	0	1	0	0	0	0	0	0	0	0	0	0	0	0	0	0	0
Anarta trifolii	0	0	1	2	0	0	0	0	0	0	2	2	1	1	0	0	0	0	0	0	0	0	0	0	0	0	0	0
Anorthoa munda	0	0	0	0	0	0	0	0	0	0	0	0	0	0	0	0	0	0	1	0	0	0	0	0	0	1	0	0
Apamea crenata	0	0	0	0	0	0	0	0	0	0	1	0	0	0	0	0	0	0	0	0	0	0	0	0	0	0	0	0
Apamea epomidion	0	0	0	0	0	0	0	0	0	0	0	0	0	0	1	0	0	1	0	0	0	0	0	0	0	0	0	0
Apamea monoglypha	0	0	0	2	3	0	0	0	0	0	0	0	0	0	0	0	0	0	0	0	0	0	0	0	0	1	0	0
Apamea scolopacina	0	0	0	0	0	0	0	0	0	0	0	0	0	0	0	0	0	0	0	0	0	0	0	0	0	0	1	0
Apamea unanimis	0	0	0	0	0	0	0	0	0	1	0	0	0	0	0	0	0	0	0	0	0	0	0	0	0	0	0	0
Apterogonum ypsillon	0	0	0	0	0	1	0	0	1	1	0	0	0	0	0	0	0	0	0	0	0	0	0	0	0	0	0	0
Arctia villica	0	0	0	0	0	0	0	0	0	0	0	0	0	0	0	0	0	0	0	0	0	0	0	1	0	0	0	0
Arenostola phragmitidis	0	0	0	0	0	0	0	0	0	1	0	0	0	0	0	0	0	0	0	0	0	0	0	0	0	0	0	0
Asteroscopus sphinx	0	0	0	1	3	4	2	0	1	1	5	0	0	3	0	0	0	0	0	3	1	2	0	0	3	5	0	2
Atethmia centrago	1	1	0	1	2	0	0	0	0	0	0	0	0	5	0	0	1	1	0	0	0	1	0	0	0	0	0	0
Athetis gluteosa	0	0	0	0	0	0	0	0	0	0	0	0	0	0	0	0	0	0	0	0	0	0	0	0	0	0	0	2
Athetis lepigone	0	0	0	0	0	0	0	0	0	0	0	0	0	0	0	0	0	0	0	0	0	0	1	0	0	0	0	0
Atypha pulmonaris	2	3	1	1	10	1	0	2	1	6	0	1	0	0	0	0	0	0	0	0	0	0	0	0	0	0	0	0
Autographa gamma	0	0	0	0	0	0	0	0	0	2	0	0	0	0	0	0	0	0	0	0	0	0	1	1	1	0	0	0
Axylia putris	15	0	7	6	20	0	4	6	6	3	157	167	234	52	23	7	0	3	0	0	5	0	8	3	2	8	5	14
Calliteara pudibunda	6	1	2	5	2	3	2	6	0	2	1	1	4	6	1	5	3	0	0	0	0	0	1	1	0	0	0	0
Caradrina clavipalpis	0	0	2	0	0	0	0	0	0	0	0	2	1	1	0	0	0	0	0	0	0	0	0	0	2	0	0	0
Caradrina kadenii	0	0	0	1	2	0	0	0	0	0	1	6	2	2	5	2	7	1	0	1	2	0	0	2	0	1	0	0
Caradrina morpheus	8	0	7	0	5	2	0	0	1	2	6	13	8	7	6	6	6	2	2	2	6	6	19	18	4	7	11	12
Catephia alchymista	0	0	0	0	0	0	0	0	0	1	0	0	0	0	0	0	0	0	0	0	0	0	0	0	0	0	0	0
Catocala electa	0	0	0	0	0	1	0	0	0	0	0	0	0	0	0	0	0	0	0	0	0	0	0	0	0	0	0	0
Catocala nupta	1	0	0	0	0	0	0	0	0	0	0	0	0	0	0	0	0	0	0	0	0	1	0	0	0	0	0	0
Cerura erminea	0	0	0	0	0	0	2	0	0	0	0	0	0	0	0	0	0	0	0	0	0	0	0	0	0	0	0	0
Charanyca ferruginea	0	0	0	0	0	0	0	0	0	0	1	0	0	0	0	0	0	0	0	0	1	0	0	0	0	0	0	0
Charanyca trigrammica	3	0	1	1	2	0	1	1	1	1	1	5	2	0	5	4	1	1	0	0	0	1	2	1	0	1	0	2
Cleoceris scoriacea	0	0	0	0	0	0	0	0	0	0	0	0	0	0	0	0	0	0	0	0	0	0	2	1	0	0	0	0
Clostera anastomosis	0	0	0	0	0	0	0	0	0	0	1	0	0	2	0	0	0	0	0	0	0	0	0	0	0	0	0	0
Clostera curtula	1	1	0	0	0	1	1	2	3	1	0	1	2	2	0	1	1	1	0	0	1	0	2	2	3	0	2	3
Colobochyla salicalis	0	0	0	0	0	0	0	0	0	0	0	0	0	1	1	2	1	0	0	1	1	1	1	1	0	0	2	1
Colocasia coryli	25	5	16	6	15	11	8	6	2	5	4	4	8	6	4	5	0	0	0	3	0	2	0	1	0	1	2	0
Conisania luteago	0	0	0	0	0	0	0	0	0	0	1	0	0	0	0	0	1	0	0	0	0	0	0	0	0	0	0	0
Conistra erythrocephala	0	0	0	0	0	0	0	0	2	1	0	0	0	0	0	0	0	0	1	0	0	0	0	0	0	0	1	0
Conistra vaccinii	0	2	1	1	0	0	0	0	0	1	0	0	0	0	0	0	0	0	0	0	0	0	1	0	0	0	2	0
Cosmia affinis	0	0	0	0	0	0	0	2	0	0	0	0	0	0	0	0	0	0	0	0	0	0	0	1	0	0	0	0
Cosmia diffinis	0	0	0	0	0	0	0	0	0	0	0	0	0	0	0	0	0	0	0	0	1	0	0	0	0	0	0	0
Cosmia pyralina	0	0	0	0	0	0	0	0	0	0	1	0	1	0	0	0	0	0	0	0	0	0	2	0	1	0	1	0
Cosmia trapezina	4	10	8	15	13	0	2	2	2	2	0	2	0	1	1	3	1	0	1	0	0	0	1	4	4	8	2	1
Craniophora ligustri	2	3	4	2	14	3	0	2	0	0	35	36	25	73	22	37	3	1	18	7	10	7	2	10	5	11	20	31
Cryphia algae	0	0	0	0	0	0	0	0	1	1	1	2	1	0	4	0	0	1	0	0	1	0	0	3	0	0	1	2
Cybosia mesomella	0	0	1	0	0	0	0	0	0	0	0	0	0	0	0	1	0	0	0	0	0	0	0	0	0	0	0	0
Deltote bankiana	0	0	0	0	0	1	0	0	0	0	0	0	0	0	0	1	1	0	1	0	0	0	2	0	0	0	0	0
Deltote pygarga	9	0	4	0	2	4	3	8	2	6	3	3	0	0	1	1	1	2	1	0	1	0	0	3	0	0	3	1
Diachrysia chrysitis	1	0	0	0	2	1	1	1	0	1	0	0	0	2	0	1	0	0	0	0	0	0	1	0	1	1	0	0
Diacrisia sannio	0	0	0	0	0	0	0	0	0	0	0	0	0	0	0	0	0	0	1	0	0	0	0	0	0	0	0	0
Diaphora mendica	0	0	0	0	0	1	0	0	0	0	0	0	0	0	0	0	0	0	0	0	0	2	2	0	0	0	0	0
Diarsia brunnea	0	0	0	0	0	0	0	0	0	0	1	0	0	0	0	0	0	0	0	0	0	0	0	0	0	0	0	0
Diarsia rubi	0	0	0	0	0	0	0	0	0	0	1	0	2	0	1	0	0	0	0	0	0	0	0	0	0	1	0	0
Diloba caeruleocephala	1	0	0	2	0	1	0	0	0	2	0	0	0	0	0	1	0	0	0	0	0	0	0	1	0	2	0	2
Drymonia dodonaea	6	1	5	4	3	3	0	1	1	3	0	0	0	0	0	0	0	0	1	0	0	1	0	1	0	2	3	1
Drymonia querna	0	0	0	0	0	0	0	0	0	0	0	0	0	0	0	0	0	0	0	0	0	0	2	0	0	0	0	0
Dypterygia scabriuscula	0	0	0	0	1	0	0	0	0	0	2	0	0	0	1	1	0	1	1	2	0	2	8	8	3	3	1	4
Dysauxes ancilla	0	0	0	0	0	0	0	0	0	0	0	0	0	2	0	0	1	1	0	0	0	0	4	1	0	0	0	0
Egira conspicillaris	0	0	0	0	0	1	0	0	0	0	0	0	0	0	0	0	0	0	0	0	0	0	0	0	0	0	0	0
Eilema complana	0	0	1	0	0	0	0	0	0	0	4	1	1	4	0	0	0	2	0	0	0	0	0	0	0	0	1	0
Eilema griseola	16	11	6	12	14	17	4	5	10	9	15	8	2	12	18	21	21	26	2	1	3	6	5	3	6	6	4	10
Eilema sororcula	2	1	2	0	1	1	0	0	0	1	0	0	1	1	0	0	0	0	0	0	0	0	0	0	0	0	3	0
Elaphria venustula	1	0	0	0	0	0	0	0	0	0	0	1	0	1	0	0	0	1	2	1	1	1	2	2	0	0	5	2
Enargia paleacea	0	0	0	0	0	0	0	0	0	0	0	1	0	0	0	0	0	0	0	0	0	0	0	0	0	0	0	0
Episema tersa	0	0	0	0	0	0	0	0	0	0	0	0	0	0	0	0	0	0	0	0	0	0	1	0	0	0	0	0
Eucarta virgo	0	0	0	0	0	0	0	0	0	0	0	1	0	0	0	0	0	0	0	0	0	0	0	0	0	0	0	0
Eugnorisma depuncta	6	3	6	9	14	1	2	0	1	1	10	3	5	0	5	7	3	3	0	0	2	0	1	0	1	1	1	0
Euplagia quadripunctaria	2	0	2	0	2	0	0	0	0	0	1	0	0	0	0	0	0	0	0	0	0	0	1	0	0	0	0	0
Euplexia lucipara	0	0	5	0	2	1	1	1	2	1	6	1	3	7	6	3	4	2	0	2	0	2	1	2	0	1	1	2
Euproctis similis	5	1	5	2	11	8	8	6	0	10	2	1	0	1	1	0	1	0	3	3	12	2	2	2	9	5	5	6
Eupsilia transversa	2	0	1	0	0	1	0	0	0	0	0	0	2	0	0	0	0	0	0	1	0	1	2	1	4	1	2	0
Euxoa distinguenda	0	0	2	0	0	0	0	0	0	0	0	0	0	0	0	0	0	0	0	0	0	0	0	0	0	0	0	0
Euxoa vitta	0	0	0	0	0	0	0	0	0	0	0	4	4	1	0	1	1	0	0	0	0	0	0	0	0	0	0	0
Furcula bifida	1	0	0	0	0	0	0	0	0	1	1	0	0	0	0	0	0	0	0	0	0	0	1	0	0	0	2	0
Furcula furcula	0	0	0	0	0	0	0	0	0	0	0	0	0	1	0	0	0	0	0	0	0	0	0	0	0	0	0	0
Gluphisia crenata	3	0	0	0	0	1	0	1	0	0	0	0	0	1	0	0	0	0	0	1	1	2	0	0	0	0	0	0
Gortyna flavago	0	0	0	0	0	0	0	0	0	0	0	0	0	1	0	0	1	0	1	0	0	0	1	0	0	1	0	0
Hadena bicruris	0	0	0	0	0	0	0	0	0	0	0	0	0	0	0	0	0	0	0	0	0	0	0	0	0	1	0	0
Hadena perplexa	0	0	0	0	0	0	0	0	1	0	0	0	0	0	0	0	0	0	0	0	0	0	0	0	0	0	0	0
Helicoverpa armigera	0	0	0	0	1	1	0	0	0	0	0	0	1	1	0	0	0	1	1	1	0	0	0	1	0	0	0	0
Herminia grisealis	7	8	8	5	14	7	7	8	2	2	20	25	32	11	11	11	9	8	2	5	8	4	3	1	4	9	5	2
Herminia tarsicrinalis	9	4	4	7	9	17	10	20	15	22	12	7	11	5	17	14	7	5	0	0	4	3	7	2	2	5	2	8
Herminia tarsipennalis	0	0	0	0	0	0	2	0	1	0	0	0	0	1	1	3	1	0	0	1	0	0	0	0	0	0	0	0
Hoplodrina ambigua	3	3	6	7	17	1	1	1	1	1	83	148	138	49	28	20	45	12	5	11	10	4	12	9	7	29	7	12
Hoplodrina blanda	0	5	3	3	6	0	0	1	0	0	11	51	36	10	3	3	2	0	0	0	2	0	1	0	0	1	0	1
Hoplodrina octogenaria	11	7	9	19	6	0	0	0	0	1	2	1	2	2	2	0	0	0	0	0	0	1	0	1	0	0	0	0
Hydraecia micacea	0	0	0	0	0	1	0	0	0	2	0	0	0	0	0	0	0	0	0	0	0	0	0	0	1	0	0	1
Hypena proboscidalis	1	0	5	4	2	4	8	14	14	6	10	25	21	19	19	8	10	3	3	2	1	5	0	6	4	11	2	9
Ipimorpha retusa	0	1	0	0	0	0	2	1	2	1	0	1	0	0	5	2	1	0	0	0	0	0	0	1	0	1	0	0
Ipimorpha subtusa	0	1	1	1	0	0	1	0	0	0	4	13	9	13	2	0	2	0	0	0	1	1	0	0	0	0	0	1
Lacanobia oleracea	4	0	10	5	4	0	0	1	1	0	16	46	30	9	16	12	8	2	1	4	8	6	6	9	1	7	7	3
Lacanobia suasa	1	0	0	0	0	0	0	0	0	0	1	0	0	0	1	0	2	0	0	0	0	0	0	0	0	0	1	0
Lacanobia thalassina	0	0	1	2	5	0	0	2	1	1	3	10	9	4	5	5	1	1	0	0	1	1	1	2	2	2	3	3
Lacanobia w-latinum	0	0	0	0	0	0	0	0	0	0	0	0	0	0	0	0	1	0	0	0	0	0	0	0	0	0	0	0
Laspeyria flexula	0	1	0	0	1	1	0	1	2	0	0	1	0	0	1	2	0	0	0	1	3	3	2	0	0	0	1	0
Leucania obsoleta	4	0	3	0	0	0	0	0	1	0	2	1	0	0	0	0	0	0	2	2	2	4	4	6	0	4	22	9
Leucoma salicis	0	3	1	0	0	0	0	1	1	3	0	0	1	0	0	0	0	0	1	5	9	1	0	3	5	3	9	5
Lithophane hepatica	0	0	0	0	0	0	0	0	0	0	1	0	1	0	0	0	3	0	0	0	0	0	1	0	0	1	1	0
Lithophane ornitopus	0	0	0	0	0	0	0	0	0	0	0	0	0	0	0	0	0	0	0	0	1	1	2	0	5	4	0	1
Lithosia quadra	1	9	5	11	0	0	0	2	2	1	0	2	0	2	1	5	8	4	0	0	2	0	0	6	5	3	5	2
Litoligia literosa	1	0	0	0	0	0	0	0	0	0	1	0	0	0	0	0	0	0	0	0	0	0	0	0	0	0	0	0
Luperina testacea	0	0	0	0	0	0	0	0	0	0	0	0	0	0	0	0	0	0	0	0	0	0	4	0	0	0	0	0
Lygephila pastinum	1	0	0	1	1	0	0	1	0	0	0	0	0	1	1	0	0	0	0	0	0	0	0	0	0	0	0	0
Lymantria dispar	0	0	0	0	0	2	2	1	0	1	0	0	0	0	0	1	0	0	0	0	1	0	0	0	0	1	0	1
Macdunnoughia confusa	0	0	0	0	0	0	0	1	0	0	0	0	1	0	0	0	0	0	0	0	0	0	2	0	0	0	0	0
Macrochilo cribrumalis	0	0	0	0	0	0	0	0	0	0	0	0	0	0	1	0	0	0	0	0	0	0	0	1	0	0	0	1
Mamestra brassicae	8	1	7	2	10	1	1	0	0	1	8	46	20	13	4	0	1	0	1	0	1	1	1	3	1	5	2	2
Meganola albula	0	0	0	0	0	0	0	0	0	0	0	0	0	0	1	0	0	0	0	0	0	0	0	0	0	1	0	0
Melanchra persicariae	0	0	0	0	0	0	0	0	0	0	0	0	0	0	0	0	1	0	0	0	0	0	0	0	0	0	0	0
Mesapamea secalella	0	0	0	0	0	0	0	0	0	0	0	3	2	0	3	1	0	0	0	1	0	0	0	0	0	0	0	0
Mesapamea secalis	0	0	0	1	0	0	0	0	0	0	0	1	0	1	2	2	2	0	0	0	0	0	0	0	0	0	2	0
Mesoligia furuncula	0	0	0	0	1	0	0	0	0	0	0	0	0	0	0	0	0	0	0	0	0	0	1	0	0	0	0	0
Miltochrista miniata	0	0	0	0	0	0	0	0	0	0	0	0	1	0	0	0	0	0	0	0	0	0	0	0	0	0	0	0
Mniotype satura	1	0	1	0	0	0	0	0	0	0	0	0	0	0	1	0	0	0	1	0	0	0	0	0	0	0	0	1
Moma alpium	0	0	0	0	0	0	0	0	0	0	1	1	0	0	0	0	0	0	0	0	0	0	0	0	0	1	0	0
Mormo maura	0	0	0	0	0	0	0	0	0	0	0	0	0	0	0	1	0	0	0	0	0	0	0	0	0	0	0	0
Mythimna albipuncta	0	4	3	1	1	1	0	2	1	1	9	23	30	12	7	6	17	4	1	1	4	3	5	3	1	4	1	2
Mythimna conigera	0	0	0	0	0	0	0	0	0	0	0	1	0	0	0	0	0	0	0	0	0	0	0	0	0	0	0	0
Mythimna impura	0	0	0	0	0	0	0	0	0	0	0	0	0	0	0	0	0	0	0	0	0	0	3	0	0	0	0	0
Mythimna l-album	2	0	0	0	2	0	0	0	0	1	3	1	2	1	0	1	1	0	0	0	0	0	1	0	0	0	0	0
Mythimna pallens	0	0	2	0	0	1	0	1	1	0	8	11	7	7	2	0	1	0	1	0	0	0	3	2	1	4	1	0
Mythimna straminea	0	0	0	0	0	0	0	0	0	0	0	0	0	0	0	0	0	0	0	0	0	0	0	0	0	0	2	0
Mythimna turca	1	0	0	1	0	2	0	1	4	4	2	3	2	0	39	19	3	2	0	0	1	1	1	2	0	0	3	2
Mythimna vitellina	0	0	1	0	0	0	0	0	0	0	5	10	7	7	2	1	7	2	0	0	0	0	0	0	0	0	0	1
Noctua comes	0	0	0	1	3	0	0	0	0	0	0	4	0	0	1	0	1	0	0	1	0	0	0	1	1	0	0	0
Noctua fimbriata	0	0	1	0	0	1	0	0	0	2	0	1	7	3	0	0	0	0	0	0	0	0	0	0	0	1	0	0
Noctua interposita	0	0	1	0	0	0	0	1	0	0	1	2	6	0	1	1	0	0	0	0	0	0	0	0	0	1	0	0
Noctua janthe	0	0	0	1	0	0	0	0	0	1	0	0	2	3	2	7	10	0	0	0	0	0	0	0	1	0	1	0
Noctua janthina	0	0	0	0	0	0	1	0	0	0	1	2	3	1	2	2	4	0	0	0	0	0	0	1	2	2	1	2
Noctua orbona	0	0	0	0	0	0	0	0	1	0	0	2	1	0	0	0	0	0	0	0	0	0	0	0	0	0	0	0
Noctua pronuba	5	4	4	6	4	6	1	0	0	1	11	59	27	9	14	3	39	2	4	1	4	4	0	5	1	3	0	2
Nola confusalis	0	0	0	0	0	0	0	0	0	0	0	0	0	0	0	0	0	0	0	0	0	0	0	0	0	1	1	0
Nola cucullatella	0	0	2	3	0	0	2	0	0	1	0	3	2	1	2	5	7	3	0	0	0	1	0	1	0	1	0	1
Notodonta dromedarius	0	0	0	0	0	1	0	0	0	0	0	0	0	0	0	1	0	0	0	0	0	0	0	0	0	0	0	0
Notodonta tritophus	0	0	0	0	0	0	0	1	0	1	0	1	0	0	0	0	0	0	0	0	0	0	1	0	0	0	0	1
Notodonta ziczac	0	0	0	0	0	0	0	0	0	0	1	0	0	0	0	0	0	0	2	0	0	0	0	0	0	0	0	0
Nycteola asiatica	1	0	1	0	0	1	0	0	0	7	0	1	0	0	5	0	1	1	0	0	0	1	0	2	0	1	0	0
Ochropleura plecta	7	3	13	0	8	3	4	2	3	5	46	63	66	22	23	15	9	9	7	12	4	5	24	26	9	38	21	24
Oligia latruncula	0	0	0	0	0	0	0	0	0	0	0	0	1	1	0	0	0	0	0	0	0	0	0	0	0	0	0	0
Oligia strigilis	1	3	2	1	0	0	0	0	0	0	6	0	8	0	0	0	0	0	0	0	0	0	0	0	0	0	0	0
Oligia versicolor	0	0	0	0	0	0	0	0	0	0	0	0	0	1	1	0	0	0	0	0	0	0	0	0	0	0	0	0
Orgyia antiqua	0	0	0	0	0	0	0	0	1	0	0	0	0	0	4	0	0	0	0	0	0	0	0	0	0	0	0	0
Orthosia cerasi	0	0	0	0	0	0	0	0	0	1	0	0	0	0	0	0	0	0	1	0	0	0	2	0	2	1	0	0
Orthosia cruda	0	0	0	0	0	0	0	0	0	0	0	0	0	0	0	0	0	0	0	0	0	0	0	0	0	1	0	0
Orthosia gothica	2	1	1	1	0	0	0	0	4	2	0	0	0	0	1	1	2	0	3	1	1	2	1	2	2	3	0	0
Orthosia incerta	0	0	0	0	1	0	0	0	1	1	0	1	0	0	0	0	0	0	0	0	0	0	0	1	0	0	0	0
Paracolax tristalis	0	0	0	1	0	0	0	0	0	0	0	0	0	0	1	0	0	0	0	0	0	0	0	0	0	1	0	0
Parastichtis suspecta	1	0	0	0	0	0	0	0	0	0	0	1	0	1	0	0	0	0	0	0	0	0	0	0	0	0	0	1
Pechipogo strigilata	3	8	19	3	2	0	0	0	0	0	2	2	1	2	2	5	1	0	0	0	0	0	0	0	0	0	0	0
Pelosia muscerda	3	1	6	5	1	26	15	18	15	21	120	158	152	187	78	43	60	59	720	491	556	472	302	821	795	1156	1101	1361
Phalera bucephala	0	0	1	0	0	0	2	1	1	0	2	0	0	0	1	1	1	0	0	0	0	1	0	0	0	0	0	2
Pheosia tremula	6	2	2	0	6	46	17	55	19	45	28	41	67	29	12	14	14	8	12	5	16	8	4	5	11	13	10	55
Phlogophora meticulosa	0	0	0	0	0	0	0	0	0	0	1	1	0	0	0	0	2	0	0	0	0	0	0	1	0	0	0	0
Phragmatobia fuliginosa	1	0	0	0	0	0	1	0	0	0	0	0	0	1	1	1	3	1	0	0	0	0	0	1	0	3	2	1
Polia nebulosa	0	0	0	1	0	0	0	0	0	0	0	1	0	0	0	1	0	0	0	0	0	0	0	0	0	0	0	0
Polyphaenis sericata	0	0	0	0	0	0	0	0	0	0	0	0	0	0	0	0	0	0	0	0	1	0	0	0	0	0	0	0
Polypogon tentacularia	0	0	0	0	1	0	0	0	0	0	0	0	0	0	0	0	1	1	0	0	0	0	0	0	1	0	0	0
Pseudeustrotia candidula	0	0	0	0	0	0	0	0	0	0	0	0	1	2	2	0	1	0	0	0	0	0	1	0	0	0	0	0
Pterostoma palpina	1	1	0	0	0	0	0	3	4	5	2	3	0	3	2	1	0	1	1	1	5	1	1	0	1	1	4	1
Ptilodon capucina	1	0	0	1	0	2	3	2	0	4	1	1	1	0	2	1	2	0	0	0	1	0	0	1	1	3	0	2
Ptilodon cucullina	6	1	4	1	4	0	2	3	0	7	0	2	0	1	2	1	0	0	2	0	3	1	1	1	2	6	4	2
Ptilophora plumigera	0	0	2	0	1	5	4	9	10	8	0	1	0	0	1	0	0	1	84	35	46	76	15	87	164	355	68	32
Pyrrhia umbra	0	0	0	0	0	0	0	0	0	0	0	0	0	1	0	0	0	0	0	0	0	0	0	0	0	0	1	0
Rivula sericealis	3	4	6	3	11	14	9	10	10	8	18	13	9	14	65	22	22	14	6	6	1	9	4	16	13	11	15	22
Schrankia costaestrigalis	0	0	0	0	0	0	0	0	0	0	0	0	1	0	0	0	0	0	0	0	1	0	1	1	0	0	0	0
Scoliopteryx libatrix	0	0	0	0	0	0	0	0	0	0	1	0	0	0	0	0	1	0	0	0	0	0	0	0	1	0	0	0
Sideridis rivularis	0	1	0	0	0	1	1	0	0	0	0	1	0	3	3	0	0	0	0	0	0	0	1	1	1	1	0	2
Spatalia argentina	0	0	0	1	0	0	0	0	0	1	1	1	2	0	0	0	0	0	0	0	0	0	1	0	0	0	0	1
Spilosoma lubricipeda	2	1	1	5	3	6	3	1	8	6	6	2	4	6	17	2	12	7	10	3	8	2	5	10	9	5	13	18
Spilosoma lutea	4	0	4	8	7	0	3	2	4	4	4	5	2	5	10	5	4	2	2	4	1	2	5	4	3	5	3	1
Stauropus fagi	5	0	3	2	2	2	1	1	1	0	3	1	0	4	5	0	5	0	1	0	0	0	0	0	1	1	0	0
Thalpophila matura	1	0	0	1	0	0	0	0	0	0	0	0	0	0	1	0	0	0	0	0	0	0	0	0	0	0	0	0
Thaumetopoea processionea	1	0	0	0	1	0	0	0	0	0	0	0	0	0	0	0	0	0	1	0	0	0	0	0	0	0	0	1
Thumatha senex	0	0	0	0	0	0	0	0	0	0	0	0	0	1	0	0	0	0	0	0	0	0	0	0	0	0	0	0
Trachea atriplicis	3	0	0	0	5	1	1	0	0	0	8	15	10	1	10	1	1	0	0	1	1	0	1	1	1	1	1	1
Trisateles emortualis	1	2	3	1	2	1	1	0	0	0	1	4	4	3	1	3	0	0	0	0	0	0	0	0	0	0	0	0
Tyta luctuosa	0	0	0	0	0	0	1	0	0	0	0	0	0	0	0	0	0	0	0	0	0	0	2	0	0	0	0	0
Xanthia aurago	0	0	0	0	0	0	0	0	1	0	0	0	0	0	0	0	0	0	0	0	0	0	0	0	0	0	0	0
Xanthia gilvago	0	0	0	0	0	0	0	0	0	0	0	0	0	0	0	0	0	0	0	0	0	0	0	1	0	0	0	1
Xanthia ocellaris	0	0	0	0	0	0	0	0	0	0	0	0	0	0	0	0	0	0	0	1	0	0	0	0	0	0	0	0
Xestia baja	0	0	0	0	0	0	0	0	1	0	2	1	3	0	3	6	4	0	0	0	0	0	0	0	0	1	1	1
Xestia c-nigrum	41	21	16	14	21	5	8	9	7	8	228	661	558	306	110	146	203	45	37	29	29	33	44	59	50	142	55	56
Xestia ditrapezium	0	0	0	0	0	0	0	0	0	0	0	0	0	0	0	4	1	0	0	0	0	0	1	1	0	0	0	0
Xestia rhomboidea	0	0	1	0	0	0	0	0	0	0	0	1	0	0	0	2	0	0	0	0	0	0	0	0	0	0	0	0
Xestia sexstrigata	1	0	0	0	0	0	0	0	0	0	0	0	0	0	0	0	1	0	0	0	0	0	1	0	0	0	0	0
Xestia triangulum	6	0	2	5	0	0	0	2	2	0	0	6	1	0	3	0	0	0	1	0	0	0	0	0	0	0	0	0
Xestia xanthographa	0	0	0	0	1	0	0	0	0	0	1	1	0	0	1	1	3	1	0	0	0	0	4	0	2	1	0	0
Acrobasis advenella	3	0	1	0	1	7	3	8	6	3	0	0	0	0	1	0	0	0	0	0	1	0	1	2	0	3	7	6
Acrobasis legatea	0	0	0	0	0	0	0	0	0	1	0	0	0	0	0	0	0	0	0	0	0	0	0	0	0	0	0	0
Acrobasis sodalella	0	0	0	0	0	0	0	0	0	0	0	0	0	0	0	0	0	0	0	0	1	0	0	0	0	1	0	0
Acrobasis suavella	0	0	0	0	1	0	0	0	0	0	0	0	0	0	0	0	0	0	0	0	0	1	1	1	1	1	1	0
Acrobasis tumidana	0	0	0	0	0	0	0	0	0	0	0	1	0	0	0	0	0	0	0	0	1	0	0	2	0	1	0	1
Agriphila inquinatella	1	0	1	0	1	1	3	1	0	0	0	1	0	2	4	0	2	2	0	0	0	0	3	6	0	0	1	0
Agriphila straminella	0	0	1	1	0	0	0	0	0	0	1	0	0	2	2	1	0	0	0	0	0	0	0	0	0	0	2	0
Agriphila tolli	0	0	0	0	1	0	0	0	0	2	0	0	0	0	1	0	0	0	0	0	0	0	0	0	0	0	1	0
Agriphila tristella	0	0	0	0	0	0	0	0	0	0	0	0	0	0	0	0	0	0	0	0	0	0	0	1	0	0	0	0
Agrotera nemoralis	0	3	1	0	0	0	0	0	0	1	0	0	0	0	0	0	0	0	0	0	0	0	0	0	0	0	0	0
Anania coronata	4	1	0	2	4	7	2	4	0	1	2	1	4	4	10	6	2	3	2	1	1	2	2	4	4	5	3	12
Anania crocealis	0	0	0	0	0	0	0	0	0	0	0	0	0	0	0	0	0	0	0	0	2	0	0	0	0	0	0	0
Anania hortulata	0	1	0	1	0	2	0	0	0	0	9	6	1	4	9	1	4	0	2	0	0	0	0	3	1	0	1	1
Anania lancealis	0	0	0	0	0	0	0	0	2	0	1	0	1	3	4	1	1	1	0	0	0	0	0	0	0	0	0	0
Anania stachydalis	0	0	0	0	0	1	1	0	1	1	2	0	0	2	0	0	0	0	0	0	0	2	0	1	0	0	1	1
Anania terrealis	0	0	0	0	0	0	0	0	0	0	0	0	0	0	0	0	0	0	0	0	0	0	0	0	0	0	0	1
Anania verbascalis	0	0	0	0	0	2	2	2	1	0	0	1	1	1	1	0	0	0	0	1	0	0	1	1	1	3	2	1
Aphomia sociella	2	0	0	0	0	1	0	0	0	0	0	1	0	0	0	0	0	0	0	0	1	0	1	0	0	0	0	0
Cadra furcatella	0	0	0	0	0	0	0	0	0	0	0	1	0	1	0	0	0	0	0	0	1	0	1	1	0	0	0	0
Cataclysta lemnata	0	0	1	2	0	1	1	2	0	1	10	1	6	7	13	9	12	6	1	1	2	1	16	6	5	6	2	4
Catoptria falsella	1	0	0	0	5	3	3	4	1	3	1	1	1	0	2	0	0	0	3	1	2	0	3	13	4	9	16	14
Catoptria permutatella	0	0	0	0	0	0	0	0	0	0	0	2	0	0	0	0	0	0	0	0	0	0	0	0	0	0	0	0
Catoptria verella	1	1	7	2	0	0	2	9	5	11	1	0	0	0	0	1	0	0	1	0	0	2	2	16	0	7	6	3
Chilo phragmitella	0	0	1	2	0	0	1	0	1	1	1	1	0	0	0	0	0	0	0	0	0	0	0	0	0	0	2	0
Chrysoteuchia culmella	0	0	0	0	0	0	0	1	0	0	0	0	0	0	2	0	0	0	0	0	0	0	0	0	0	0	0	0
Crambus pratella	0	0	0	0	0	0	0	0	0	0	0	0	0	0	0	0	0	0	0	0	0	1	0	0	0	0	0	0
Delplanqueia dilutella	1	0	1	0	0	2	2	0	0	0	0	0	0	1	0	0	0	0	0	0	0	0	0	0	0	0	0	0
Donacaula forficella	0	0	0	0	0	0	0	0	0	0	0	1	0	0	0	0	0	0	0	0	0	0	0	0	0	0	0	0
Ecpyrrhorrhoe rubiginalis	0	0	0	0	1	0	0	0	1	0	10	5	5	4	13	4	3	5	3	0	0	1	1	0	0	3	3	5
Elophila nymphaeata	1	0	1	1	2	1	0	0	2	0	0	0	1	0	0	0	0	0	1	0	1	0	2	9	3	3	4	7
Elophila rivulalis	0	0	0	0	0	0	0	0	0	0	0	0	0	0	0	0	0	0	0	0	0	1	0	0	0	0	0	0
Ematheudes punctella	0	0	0	0	0	0	0	0	0	0	0	0	0	0	0	0	0	0	0	0	0	0	0	1	0	0	0	0
Endotricha flammealis	0	0	0	0	0	0	0	0	0	0	0	2	1	0	3	4	2	0	0	0	0	1	2	1	0	1	0	0
Ephestia woodiella	0	1	0	0	0	0	1	0	0	0	1	0	0	0	0	0	0	0	0	0	0	0	0	0	0	0	0	0
Etiella zinckenella	0	0	0	0	0	0	0	0	0	0	0	0	1	0	0	0	0	0	0	0	0	0	0	1	0	0	4	2
Eudonia lacustrata	0	1	0	0	0	0	0	0	2	1	0	0	0	0	0	0	0	0	0	0	0	0	0	3	0	0	0	0
Eudonia laetella	0	0	0	0	0	1	0	0	3	0	0	0	0	0	1	0	0	1	0	0	0	0	0	0	0	2	1	0
Eudonia mercurella	0	0	0	0	1	0	0	1	0	0	0	0	0	0	0	0	0	0	0	0	0	0	0	0	0	0	0	0
Eudonia pallida	0	0	0	0	0	1	1	1	1	2	2	2	1	0	0	0	1	2	0	0	0	0	2	1	0	1	2	1
Eudonia truncicolella	0	1	0	0	2	0	0	0	0	0	0	0	0	0	0	1	0	0	0	0	0	0	0	0	0	1	0	0
Evergestis aenealis	0	0	0	0	0	0	0	0	0	0	0	0	0	0	0	0	0	0	0	0	0	1	0	0	0	0	0	0
Evergestis extimalis	0	0	1	0	1	1	0	0	0	0	2	0	0	0	3	1	1	1	0	0	1	0	0	2	1	1	1	2
Evergestis forficalis	0	0	0	0	0	0	0	0	0	0	0	0	1	3	0	2	2	0	2	0	0	1	0	0	2	1	1	0
Evergestis limbata	0	0	0	1	0	0	1	0	0	0	0	0	0	0	0	0	0	0	0	0	0	0	0	0	0	0	0	0
Evergestis pallidata	0	0	0	2	0	0	0	0	1	2	3	1	1	1	3	2	4	0	4	3	4	1	3	4	8	3	8	5
Galleria mellonella	0	1	0	0	0	0	1	0	0	0	1	0	1	0	0	0	0	0	0	0	0	0	0	1	0	0	4	2
Gymnancyla hornigii	0	0	0	0	0	0	0	0	0	0	0	0	0	0	0	0	0	0	0	0	0	0	1	0	0	0	0	0
Hypsopygia costalis	0	0	0	0	0	0	0	0	0	0	1	0	0	0	3	0	0	0	0	0	0	0	0	0	0	0	0	0
Hypsopygia glaucinalis	0	0	0	0	0	0	0	0	0	1	0	0	0	0	1	0	0	0	0	0	0	0	0	0	0	1	0	0
Laodamia faecella	0	0	0	0	0	0	0	0	0	1	0	0	0	0	0	0	0	0	0	0	0	0	0	0	0	0	0	0
Loxostege sticticalis	0	0	0	0	0	0	0	0	0	0	0	0	0	1	0	0	0	0	0	1	0	0	0	0	0	0	0	0
Nephopterix angustella	0	0	0	0	1	0	0	0	0	0	0	1	0	1	0	0	0	0	0	0	0	0	0	0	0	0	0	0
Oncocera semirubella	4	1	1	0	0	1	1	1	1	1	1	4	6	4	8	3	1	6	1	0	1	1	8	1	3	2	3	1
Ostrinia nubilalis	1	2	0	0	0	2	0	0	0	0	4	3	5	7	0	1	0	0	0	0	0	0	1	0	0	1	2	1
Parapoynx stratiotata	2	1	0	0	0	0	1	2	0	1	0	1	5	0	0	0	0	0	2	1	0	0	1	6	2	3	12	21
Paratalanta hyalinalis	0	0	0	0	0	0	0	0	0	0	0	0	0	0	0	0	0	0	0	0	0	2	0	0	0	0	0	0
Paratalanta pandalis	0	0	1	0	0	0	0	0	0	0	0	0	0	0	0	0	0	0	0	0	0	0	0	0	0	0	0	0
Pediasia contaminella	0	0	0	0	0	0	0	0	0	0	0	0	0	0	1	0	0	0	0	0	0	0	3	0	0	0	1	0
Phycita roborella	0	0	0	0	0	0	0	0	0	0	0	0	0	0	1	0	0	0	0	0	0	0	0	1	0	0	0	0
Phycitodes binaevella	0	0	0	0	0	0	0	0	0	0	0	0	0	0	0	0	1	0	0	0	0	0	0	0	0	0	0	0
Pleuroptya ruralis	7	6	6	10	7	45	18	67	35	34	163	224	114	144	211	89	86	23	15	4	3	3	7	23	15	21	15	22
Pyralis farinalis	0	0	0	0	0	0	0	0	0	0	0	0	0	0	0	1	0	0	0	0	0	0	0	0	0	0	0	0
Pyralis regalis	0	0	0	0	0	0	0	0	0	0	0	0	0	0	0	0	0	0	0	0	0	0	0	0	0	1	0	0
Pyrausta aurata	0	0	0	0	0	0	1	0	0	0	0	0	0	1	1	0	0	1	0	0	0	0	0	0	0	0	0	1
Pyrausta purpuralis	0	0	0	0	0	0	0	0	0	0	0	0	0	0	0	0	0	0	0	0	1	0	0	0	0	0	0	0
Sciota adelphella	0	0	0	0	0	0	0	0	0	0	0	0	0	1	0	0	0	0	0	0	0	0	0	0	0	0	0	0
Sciota fumella	0	0	0	0	0	0	0	0	0	0	0	0	0	0	1	0	0	0	0	0	0	0	0	0	0	0	0	0
Sciota rhenella	0	0	0	0	1	0	0	0	0	1	0	0	1	0	1	0	0	0	0	0	0	0	0	0	0	0	0	1
Sclerocona acutellus	0	0	0	0	0	0	0	0	0	0	0	0	0	0	1	0	0	0	0	0	0	0	0	1	0	0	0	0
Scoparia basistrigalis	1	0	1	3	0	0	2	1	0	0	0	6	2	0	1	0	1	2	0	0	0	0	1	0	0	1	0	0
Scoparia subfusca	0	0	0	0	0	0	0	0	0	0	0	0	0	0	0	0	0	0	0	0	0	0	1	0	0	0	0	0
Stemmatophora brunnealis	0	0	0	0	0	0	0	0	0	0	0	0	0	0	0	0	0	1	0	0	0	0	1	0	0	0	0	0
Synaphe punctalis	1	0	0	0	0	0	0	0	0	0	0	0	0	0	0	0	0	0	0	0	0	0	0	0	0	0	0	0
Trachonitis cristella	0	0	0	0	0	0	0	0	1	0	0	0	0	0	0	0	0	0	0	0	0	0	0	0	0	0	0	0
Udea elutalis	0	0	0	0	0	0	0	0	0	0	0	0	0	0	0	0	0	0	0	0	0	0	0	0	1	0	0	0
Udea ferrugalis	0	0	0	0	0	0	2	1	0	0	2	4	1	6	6	2	3	1	0	0	0	0	0	2	2	3	2	1
Udea fulvalis	0	0	0	0	0	0	0	0	0	0	0	0	0	1	0	0	0	0	0	2	0	0	1	0	0	0	0	0
Apoda limacodes	0	1	2	4	0	0	0	0	0	1	0	0	0	0	1	0	0	0	0	0	0	1	0	1	0	0	1	0
Cilix glaucatus	0	0	0	0	0	0	0	1	0	0	0	0	0	0	0	0	0	0	0	0	0	0	0	0	0	0	0	0
Deilephila porcellus	0	0	0	0	0	0	0	0	0	0	0	0	0	0	0	0	0	0	0	0	0	0	1	0	0	0	0	0
Drepana falcataria	0	0	0	0	0	0	0	0	0	1	1	0	0	0	3	3	0	2	0	0	2	0	0	0	0	0	0	0
Euthrix potatoria	0	1	0	0	0	1	0	0	0	0	0	0	0	0	0	0	0	0	0	0	0	0	0	0	0	0	0	0
Habrosyne pyritoides	1	0	0	0	1	0	1	0	0	0	0	1	0	5	1	2	1	0	0	0	0	3	0	1	2	2	0	1
Laothoe populi	0	0	0	0	0	2	0	0	0	0	1	0	0	0	0	0	0	0	0	0	0	0	0	0	0	1	0	0
Malacosoma neustria	0	0	0	0	0	0	1	0	0	2	0	0	0	0	0	0	0	0	1	0	0	0	0	0	2	0	1	2
Mimas tiliae	0	0	0	0	0	0	0	0	0	0	0	0	0	0	0	0	0	0	0	0	0	0	0	0	0	0	0	2
Ochropacha duplaris	0	0	0	0	1	1	0	2	0	2	0	0	0	0	0	0	0	0	0	0	0	0	0	0	0	0	0	0
Phragmataecia castaneae	0	0	0	0	0	0	0	0	0	0	0	0	0	0	1	0	0	0	1	0	0	2	1	4	1	0	6	4
Poecilocampa populi	0	0	0	1	1	1	0	0	1	0	1	0	1	0	1	1	1	0	0	2	0	1	0	0	2	1	0	0
Sabra harpagula	0	1	0	0	0	0	0	0	0	0	0	0	0	0	0	0	0	0	0	0	0	0	0	0	0	0	0	0
Smerinthus ocellata	0	0	0	0	0	1	0	0	0	0	0	0	0	0	0	0	0	0	0	0	0	0	0	1	0	0	0	0
Tethea ocularis	1	0	0	0	0	2	0	0	0	0	0	1	0	2	0	0	0	0	0	0	1	0	1	5	0	0	0	0
Tethea or	6	1	9	1	13	20	15	20	23	33	5	4	10	4	3	1	1	1	0	1	2	0	1	3	1	2	1	2
Thyatira batis	1	0	1	1	1	1	0	3	1	1	2	3	3	1	5	3	1	0	0	0	1	0	1	2	0	2	0	0
Trichiura crataegi	0	0	0	2	1	2	1	0	0	0	0	0	0	0	1	0	0	0	0	0	0	0	1	0	0	0	0	0
Triodia sylvina	1	0	0	0	0	1	1	0	0	0	0	0	0	0	0	0	1	0	0	0	0	0	0	0	0	0	0	0
Watsonalla binaria	0	0	0	0	0	1	0	0	0	0	0	0	0	0	1	0	0	0	0	2	0	1	1	2	1	2	2	2
Abraxas grossulariata	0	0	0	0	0	0	0	0	0	0	2	1	1	1	5	0	1	0	0	0	0	0	0	0	0	0	0	0
Abraxas sylvata	0	0	0	0	0	0	0	0	0	0	4	9	4	10	3	2	1	0	0	0	0	0	0	0	0	0	0	0
Acasis viretata	0	0	0	0	0	0	0	0	0	0	0	0	0	0	1	0	0	0	0	0	0	0	0	0	0	0	0	0
Aethalura punctulata	0	0	0	0	0	0	0	0	0	0	0	0	0	0	1	1	1	0	0	0	0	0	0	0	0	0	0	0
Agriopis aurantiaria	4	0	0	2	0	4	3	0	3	0	4	0	0	0	0	0	0	0	0	0	1	0	0	1	3	3	1	0
Agriopis bajaria	0	0	0	0	1	1	0	0	1	0	0	0	0	0	0	0	0	0	0	0	0	0	0	0	0	0	0	0
Agriopis marginaria	0	0	0	0	0	0	0	0	0	0	0	0	0	0	0	0	0	0	1	0	0	0	0	0	0	0	0	0
Alcis repandata	1	0	0	0	0	0	0	0	0	1	0	1	0	0	0	0	0	0	0	0	1	0	0	0	0	0	0	0
Alsophila aescularia	1	3	1	0	4	0	0	0	0	0	0	0	0	1	0	0	0	0	0	0	0	0	0	0	0	0	0	0
Angerona prunaria	4	2	4	3	3	2	2	0	0	0	0	0	0	0	1	0	0	0	0	0	0	0	0	0	0	1	0	0
Anticollix sparsata	1	0	0	0	0	0	0	0	0	0	0	0	0	0	0	0	0	0	0	0	0	0	0	0	0	0	0	0
Apeira syringaria	1	0	0	0	0	0	0	0	1	0	0	0	0	0	0	1	0	0	0	1	0	0	0	0	0	1	0	1
Aplocera plagiata	0	0	0	0	0	0	1	0	0	0	0	0	0	0	0	0	1	0	0	0	0	0	0	0	0	2	0	0
Artiora evonymaria	0	0	0	1	0	0	0	0	0	0	0	0	0	0	0	0	0	0	0	0	1	1	0	0	0	0	0	1
Ascotis selenaria	1	0	0	0	0	0	0	2	0	0	1	3	1	1	0	0	0	0	4	2	4	3	1	6	0	3	4	5
Asthena anseraria	0	0	0	0	0	0	0	0	0	0	0	0	0	0	2	0	1	0	0	0	1	0	0	0	0	1	0	0
Biston betularia	2	1	0	0	0	0	0	0	0	0	1	1	0	3	0	0	0	0	0	0	0	1	0	1	0	0	0	0
Cabera exanthemata	13	0	2	0	2	1	1	1	3	1	5	1	9	7	21	10	11	4	6	2	0	2	12	5	4	6	9	8
Cabera pusaria	2	0	1	0	0	1	1	2	0	0	0	1	0	1	1	10	4	5	0	0	0	0	0	0	0	1	0	0
Campaea margaritaria	21	5	20	24	26	16	11	11	6	6	13	32	31	10	56	59	44	7	4	4	9	2	1	8	5	10	8	7
Camptogramma bilineata	0	0	0	0	0	0	0	0	0	0	0	1	0	0	0	0	1	2	0	0	0	0	0	0	0	0	0	0
Catarhoe cuculata	0	0	0	0	0	0	0	0	0	0	0	0	0	0	0	0	0	0	0	0	0	0	1	0	0	0	0	0
Cepphis advenaria	0	3	0	1	6	0	0	1	0	2	0	0	0	0	0	0	0	0	0	0	0	0	0	0	0	0	0	0
Chiasmia clathrata	1	0	0	0	2	2	0	0	3	4	0	0	1	0	1	0	1	0	0	0	0	0	0	1	0	0	0	1
Chlorissa cloraria	0	0	0	0	0	0	0	0	0	0	0	0	0	0	0	0	0	0	0	0	0	0	1	1	0	1	0	0
Chloroclysta siterata	0	0	0	1	1	0	0	0	0	0	1	0	0	0	0	0	1	0	0	0	1	0	0	0	1	1	1	0
Chloroclystis v-ata	0	0	1	0	0	0	0	0	0	0	0	0	0	0	0	0	0	2	0	0	0	0	0	0	0	0	0	0
Colostygia pectinataria	0	0	0	1	0	1	1	3	0	2	3	2	0	1	3	1	0	0	0	0	0	2	3	0	5	2	2	0
Colotois pennaria	2	1	1	1	1	1	0	3	1	0	0	0	0	0	0	0	0	0	2	0	0	0	0	0	3	1	0	0
Comibaena bajularia	0	0	0	0	1	0	0	0	0	0	0	0	0	0	0	0	0	0	0	0	0	0	0	2	0	1	1	1
Cosmorhoe ocellata	0	1	0	0	0	0	0	0	0	1	0	2	0	2	0	1	3	1	0	0	0	0	2	0	0	1	0	0
Costaconvexa polygrammata	0	0	0	0	0	0	0	0	0	0	0	0	0	2	0	0	0	0	0	0	0	0	0	0	0	0	0	0
Crocallis elinguaria	0	0	0	1	0	0	0	0	0	1	0	0	0	1	0	0	0	0	0	0	0	0	0	0	0	0	0	0
Cyclophora annularia	66	49	93	82	67	16	13	19	25	18	12	13	14	13	8	5	3	2	12	13	27	21	4	28	13	45	18	10
Cyclophora linearia	0	0	0	0	0	0	0	0	1	0	0	0	0	0	0	0	0	0	0	0	0	0	0	0	0	0	0	0
Cyclophora punctaria	0	0	1	1	2	0	0	0	0	0	2	2	0	1	0	0	0	1	2	1	2	1	1	7	6	4	3	1
Dysstroma truncata	1	0	0	0	0	0	0	0	0	0	0	0	1	0	0	0	0	1	0	0	0	1	0	0	0	0	0	0
Ecliptopera silaceata	8	4	11	11	14	9	15	17	10	17	28	62	43	93	79	68	52	21	1	3	1	1	3	5	6	7	2	4
Ectropis crepuscularia	5	0	6	7	5	4	10	12	7	9	13	11	14	11	20	28	14	11	2	1	6	10	4	3	13	15	5	3
Electrophaes corylata	0	0	1	1	1	0	0	0	0	0	0	0	0	0	0	0	0	0	0	0	0	0	0	0	0	0	0	0
Ennomos autumnaria	0	0	0	0	0	1	2	2	0	0	1	0	1	0	0	4	1	0	2	1	0	1	0	2	4	0	1	7
Ennomos fuscantaria	0	0	0	0	0	0	0	0	0	0	0	0	0	0	0	0	0	0	0	0	0	0	0	0	0	0	3	2
Epione repandaria	0	0	0	0	0	0	0	0	0	0	0	0	0	0	0	0	1	0	0	1	0	0	0	0	0	1	0	0
Epirrhoe alternata	1	4	1	2	7	14	7	19	17	17	10	21	23	15	21	6	6	1	11	3	4	1	11	8	7	9	9	10
Epirrita dilutata	2	1	0	2	0	0	0	0	0	0	0	0	0	0	0	0	0	1	0	0	0	0	0	0	0	1	0	0
Erannis defoliaria	3	0	3	0	1	16	8	5	6	6	2	4	2	1	4	7	4	2	4	2	2	2	0	5	15	39	5	3
Euchoeca nebulata	1	0	0	0	0	5	1	2	2	1	0	0	1	2	9	8	3	3	0	0	0	0	0	0	0	0	0	0
Eulithis mellinata	0	0	0	0	0	0	0	0	0	0	1	0	0	0	0	0	0	0	0	0	0	0	0	0	0	0	0	0
Eupithecia absinthiata	0	0	1	0	0	0	0	1	0	0	0	0	0	0	0	0	0	0	0	0	0	0	0	0	0	0	0	0
Eupithecia assimilata	0	0	1	0	0	0	0	1	0	0	0	0	0	0	0	0	0	0	0	0	0	0	0	0	0	1	0	1
Eupithecia centaureata	0	0	0	1	1	0	1	0	0	1	0	0	2	5	0	1	1	0	2	1	0	0	0	1	4	3	2	3
Eupithecia haworthiata	1	0	0	0	0	0	0	0	0	0	0	0	0	0	0	0	0	0	0	0	0	0	0	0	0	0	0	0
Eupithecia inturbata	2	1	1	1	1	1	2	0	0	0	1	0	0	0	0	0	0	0	0	0	0	0	0	0	0	0	0	0
Eupithecia satyrata	0	0	0	0	1	0	0	0	0	0	0	0	0	1	0	0	0	0	0	0	0	0	0	0	0	0	0	0
Eupithecia selinata	0	0	0	0	0	0	0	0	0	0	0	0	0	1	0	0	0	1	0	0	0	0	1	1	1	1	1	3
Eupithecia tenuiata	0	0	0	0	0	0	0	0	0	0	0	0	0	0	0	0	0	0	0	0	0	0	0	0	0	0	0	1
Eupithecia virgaureata	0	0	0	1	1	0	3	0	1	0	3	5	7	5	11	3	3	3	0	0	1	7	2	3	3	2	1	0
Gandaritis pyraliata	5	3	0	2	2	12	9	11	7	13	9	8	4	0	4	1	4	2	0	0	0	0	0	0	3	2	0	0
Gymnoscelis rufifasciata	0	0	0	0	0	0	0	0	0	0	0	0	1	1	2	0	0	0	0	0	1	0	0	0	0	0	0	0
Heliomata glarearia	1	0	0	0	0	0	0	0	0	0	0	0	0	0	0	0	0	0	0	0	0	1	1	0	0	0	0	0
Hemistola chrysoprasaria	3	1	2	1	3	3	2	3	3	1	0	0	0	1	3	3	2	2	0	0	0	0	0	0	0	0	0	0
Hemithea aestivaria	3	8	5	8	8	2	4	2	1	1	3	2	1	1	3	5	7	1	3	0	7	0	1	8	2	4	2	0
Horisme corticata	1	0	0	0	0	0	0	0	0	1	0	0	0	0	0	0	0	1	0	0	0	0	0	0	0	0	0	0
Horisme tersata	1	1	0	0	0	0	0	0	0	0	0	0	0	0	0	0	0	0	0	0	0	0	0	0	0	0	0	0
Horisme vitalbata	0	0	0	0	0	0	0	0	1	0	0	0	0	0	0	0	0	0	0	0	0	0	0	0	0	0	0	0
Hydrelia flammeolaria	0	0	0	0	0	0	0	0	0	0	0	0	1	0	0	0	0	0	0	0	0	0	0	0	0	0	0	0
Hydriomena furcata	0	0	0	0	0	0	0	0	0	0	0	0	0	0	0	0	2	0	0	0	0	0	0	0	0	0	0	0
Hydriomena impluviata	1	0	0	0	0	3	2	0	1	0	0	0	0	0	7	0	1	0	0	0	0	0	0	0	0	0	0	0
Hypomecis punctinalis	5	8	2	0	3	5	2	4	4	5	2	2	2	1	4	2	2	2	2	4	18	9	7	8	2	2	4	1
Hypomecis roboraria	7	5	8	3	4	3	3	3	2	1	1	5	5	1	2	0	1	5	5	2	2	2	2	0	4	3	2	5
Idaea aversata	4	2	12	3	5	0	0	0	1	0	8	10	9	10	7	3	0	4	6	1	2	2	6	6	5	3	3	8
Idaea biselata	8	6	5	9	12	2	4	2	3	2	3	0	1	0	1	4	3	0	0	0	0	1	0	1	0	6	1	0
Idaea degeneraria	0	0	0	0	4	0	0	0	0	0	8	4	9	3	2	0	2	0	0	2	0	0	0	2	0	0	4	5
Idaea dimidiata	2	1	1	3	6	11	17	11	12	11	13	19	11	29	18	16	11	15	20	13	28	17	27	19	7	27	42	42
Idaea fuscovenosa	0	0	0	0	0	0	0	0	0	0	0	0	0	0	1	0	0	0	0	0	0	0	0	0	0	0	0	0
Idaea humiliata	0	0	0	0	0	0	0	0	0	0	0	0	0	0	1	0	0	0	0	0	0	0	1	0	0	0	0	0
Idaea muricata	0	0	0	0	0	0	0	0	0	0	0	1	0	0	0	0	0	0	0	0	0	0	0	0	0	0	0	0
Idaea pallidata	0	0	0	0	0	0	0	0	0	0	0	0	0	0	0	0	1	0	0	0	0	0	0	0	0	0	0	0
Idaea rubraria	0	0	1	0	1	0	0	0	0	0	0	2	0	0	0	0	0	0	0	0	0	0	0	0	0	0	0	1
Idaea rusticata	1	0	1	0	0	1	0	0	0	0	0	0	0	0	0	0	0	0	0	0	0	1	0	0	1	0	0	1
Idaea subsericeata	1	0	0	0	0	0	0	0	0	0	0	0	0	0	0	0	0	0	0	0	0	0	0	1	0	0	0	0
Idaea trigeminata	0	0	0	0	2	0	0	0	0	0	0	0	0	2	0	1	2	0	0	0	1	0	1	0	0	0	0	0
Jodis lactearia	0	0	0	0	1	0	0	0	0	0	0	0	0	1	1	1	1	0	0	0	0	0	0	0	0	0	0	0
Lampropteryx suffumata	0	0	0	0	0	0	0	0	0	0	0	0	0	0	0	1	0	0	0	0	0	0	0	0	0	0	0	0
Ligdia adustata	7	9	11	18	11	17	21	21	13	17	3	5	5	11	10	8	7	5	9	4	16	13	10	24	17	27	18	7
Lomaspilis marginata	7	9	11	18	13	17	21	21	13	17	3	5	5	13	10	9	9	5	9	4	17	13	11	24	17	27	18	7
Lomographa bimaculata	7	8	9	7	8	10	11	10	3	6	3	3	5	1	1	0	0	0	0	0	0	0	0	0	0	0	0	0
Lomographa temerata	1	0	1	0	1	0	2	0	1	2	0	1	2	0	0	0	0	0	0	0	0	0	0	1	0	1	1	0
Lycia hirtaria	1	0	1	0	1	2	0	0	2	2	1	2	1	2	0	0	0	0	0	0	1	3	0	2	2	0	1	1
Lythria purpuraria	0	0	0	0	0	0	0	0	0	0	0	0	0	0	0	0	0	1	0	0	0	0	0	0	0	0	0	0
Macaria alternata	2	1	1	1	5	1	1	0	0	0	5	3	4	7	2	2	2	1	6	12	8	4	10	4	4	5	2	4
Macaria liturata	0	0	0	0	0	0	0	0	0	0	0	0	0	0	0	0	0	0	0	0	1	0	0	0	0	0	1	0
Macaria notata	0	0	0	0	0	0	0	0	0	0	0	0	0	0	1	0	0	0	0	0	0	0	0	0	0	0	0	0
Melanthia procellata	1	0	1	3	0	1	0	2	2	2	0	0	0	0	0	0	1	0	0	0	0	0	0	0	0	0	0	0
Mesoleuca albicillata	2	0	0	0	0	0	0	0	0	1	0	0	0	1	0	0	1	0	0	1	0	0	0	0	0	0	0	0
Operophtera brumata	1	1	3	2	1	5	3	0	5	2	6	14	6	3	0	3	4	0	18	15	3	2	4	26	12	25	21	19
Orthonama obstipata	0	0	0	0	0	0	0	0	1	0	0	0	0	0	0	0	0	0	0	0	0	0	1	0	0	0	0	1
Orthonama vittata	0	0	0	0	0	0	0	0	0	0	0	0	0	0	0	0	0	0	0	0	0	0	0	1	0	0	1	0
Ourapteryx sambucaria	1	1	1	1	0	1	1	1	2	1	0	0	0	0	0	0	1	1	0	0	0	0	0	0	0	0	0	0
Paradarisa consonaria	0	0	0	0	0	0	0	0	0	0	0	0	0	0	1	0	0	0	0	0	0	0	0	0	0	0	0	0
Parectropis similaria	0	0	1	0	0	0	0	0	0	0	0	0	0	0	0	0	0	0	0	0	0	0	0	0	0	0	0	0
Pasiphila rectangulata	1	0	2	0	2	1	3	0	0	1	7	12	10	6	17	5	2	0	0	0	1	0	2	3	0	0	0	0
Peribatodes rhomboidaria	6	10	8	3	9	8	3	5	1	21	11	18	11	13	34	39	28	6	11	3	10	6	7	12	7	8	4	6
Peribatodes secundaria	0	0	0	0	0	0	0	3	0	0	0	0	1	1	0	1	1	0	3	4	0	0	1	2	0	1	0	0
Perizoma affinitata	0	0	0	0	0	0	0	0	0	0	0	0	0	0	0	0	0	0	0	0	0	0	1	0	0	0	0	0
Perizoma alchemillata	0	0	0	0	0	0	1	0	0	0	1	0	0	2	12	9	5	6	0	0	2	1	1	2	0	0	1	2
Perizoma hydrata	0	0	0	0	0	0	0	0	0	0	0	0	0	1	0	0	0	0	0	0	0	0	0	0	0	0	0	0
Perizoma lugdunaria	0	0	0	0	0	0	0	0	0	0	0	0	0	0	0	1	0	0	0	0	0	0	0	0	0	0	0	0
Philereme vetulata	0	0	3	0	0	1	0	0	0	0	0	0	0	0	0	0	0	0	1	0	2	0	1	8	8	3	2	2
Plagodis dolabraria	1	0	0	0	0	0	0	0	0	0	0	0	0	0	0	0	0	0	0	0	0	0	0	0	0	0	0	0
Plagodis pulveraria	20	10	12	10	9	11	8	8	9	7	3	0	0	1	1	0	2	0	0	9	3	4	0	0	3	1	0	3
Plemyria rubiginata	1	2	0	1	0	1	1	0	0	4	5	4	3	2	2	1	3	1	0	0	0	0	0	0	0	0	0	0
Pterapherapteryx sexalata	0	0	0	0	0	0	0	0	0	0	0	0	0	0	0	3	0	0	0	0	0	0	0	0	0	0	0	0
Rhodostrophia vibicaria	0	0	0	0	0	0	0	0	0	0	0	0	0	0	0	0	0	0	1	0	0	0	0	0	0	0	0	0
Scopula flaccidaria	0	0	0	0	0	0	0	0	0	0	1	0	0	0	0	0	0	0	0	0	1	0	0	0	0	0	0	0
Scopula floslactata	2	0	0	0	0	0	0	0	0	0	0	0	0	0	0	0	0	0	0	0	0	0	0	0	0	0	0	0
Scopula immorata	0	0	1	0	0	0	0	2	1	1	0	0	0	0	3	0	0	2	0	0	0	1	5	1	1	0	0	0
Scopula immutata	2	1	2	0	0	1	0	1	1	3	2	2	0	0	4	3	1	3	1	2	2	1	4	2	2	1	6	4
Scopula marginepunctata	0	0	0	0	0	0	0	0	1	0	0	0	0	0	0	0	0	0	1	0	0	0	0	0	0	0	0	0
Scopula nigropunctata	0	0	0	1	0	1	0	0	0	0	0	0	0	0	0	0	1	1	0	0	2	0	0	0	0	1	1	1
Scopula ornata	0	0	0	0	0	0	0	0	0	0	0	0	0	0	0	0	0	0	0	0	0	0	1	0	0	0	0	0
Scopula rubiginata	0	0	0	0	0	0	0	0	0	0	0	0	0	0	0	0	0	0	0	0	0	0	0	0	1	0	0	0
Scopula virgulata	2	0	0	1	2	2	2	2	0	0	0	0	1	0	1	1	0	0	0	0	0	3	2	0	1	0	0	1
Selenia dentaria	1	1	2	3	2	0	1	0	1	1	0	0	0	0	0	0	0	0	0	0	0	0	0	1	0	0	0	0
Selenia lunularia	0	0	0	1	0	0	0	0	0	0	0	0	0	0	1	0	0	0	1	0	0	0	0	0	1	0	0	0
Selenia tetralunaria	3	5	1	11	10	21	20	20	42	6	6	5	9	5	23	15	13	3	2	2	12	3	3	3	4	11	5	7
Siona lineata	0	0	0	0	0	1	0	0	0	0	0	0	0	0	0	0	0	0	0	0	0	0	0	0	0	0	0	0
Stegania cararia	0	0	0	0	0	0	0	0	0	0	2	3	2	2	0	0	0	1	0	1	4	0	3	0	0	2	0	1
Stegania dilectaria	1	0	0	0	0	0	0	0	1	0	1	1	1	0	0	0	0	0	0	0	2	2	0	0	1	4	7	2
Thera juniperata	0	0	0	0	1	0	0	0	0	0	0	0	0	0	0	0	0	0	0	0	0	0	0	0	0	0	0	0
Therapis flavicaria	0	0	0	0	0	0	0	0	0	1	0	1	0	0	0	0	0	0	0	0	0	0	0	0	0	0	0	0
Thetidia smaragdaria	0	0	0	0	0	0	0	0	0	0	1	0	0	0	0	0	0	0	0	0	0	0	0	0	0	0	0	0
Timandra comae	1	0	0	4	3	3	1	2	2	1	1	3	0	1	10	4	3	3	7	7	5	3	11	8	10	12	12	9
Xanthorhoe biriviata	0	0	0	0	0	1	0	0	0	0	0	0	0	1	0	0	0	0	0	0	0	0	0	0	0	0	0	0
Xanthorhoe designata	0	0	1	0	0	0	0	1	0	0	0	0	0	0	0	0	1	0	0	0	0	1	0	0	1	4	0	1
Xanthorhoe ferrugata	1	0	4	1	2	1	3	3	0	4	1	3	0	1	17	2	3	0	2	6	2	1	1	5	2	2	1	6
Xanthorhoe fluctuata	0	0	0	0	1	0	0	0	0	0	0	0	0	0	0	0	0	0	0	0	0	0	0	1	0	0	0	1
Xanthorhoe quadrifasiata	0	0	0	0	0	0	0	0	0	0	0	0	0	0	0	1	0	0	0	0	0	0	0	0	0	0	0	0
Xanthorhoe spadicearia	0	0	0	0	0	0	0	0	0	0	0	0	0	0	0	1	1	0	2	1	0	0	1	0	0	0	0	0
