# Supplementary material for: The trinity of ecological contrasts: a case study on rich insect assemblages by means of species, functional and phylogenetic diversity measures
Source: BMC Ecol. 2020 May 10;20:29. doi: 10.1186/s12898-020-00298-3 (PMC7211340; doi:10.1186/s12898-020-00298-3)
Supplement: Supplementary file 4 — Additional file 4. List of values for 27 species traits for 447 moth species sampled in automated light-traps at 28 floodplain forest sites in 3 riverine landscapes in easternmost Austria. For the sources extracted and the definition and scoring of the traits, see Additional file 5. [file 12898_2020_298_MOESM4_ESM.xlsx]

## Sheet: Additional file 2
Species	Diurnal_activity	EU_territories	Range_Latitude	Wingspan	Female_flightless	Voltinism	Hibernation_Larva	Hibernation_Pupa	Hibernation_Egg	Hibernation_Imago	Larvae_endophagous	Larvae_social	Pupa_in_on_ground	Egg_larvae_arboreal	Larval_host-plant_families	Functional_proboscis	Imago_on_non-nectar_food-sources	Larvae_on_dead_plant_matter	Larvae_on_mosses-lichens	Larvae_on_reed_aquatic	Larvae_on_herbs	Larvae_on_grasses	Larvae_on_softwood_trees	Larvae_on_lianas	Larvae_on_broadleaved_trees_shrubs	Larvae_subterraneous	Migratory_species
Abrostola tripartita	0	32	26.69	28.46	0	1.5	0	1	0	0	0	0	0	0	0.5	1	0	0	0	0	1	0	0	0	0	0	0
Abrostola triplasia	0	34	25.15	29.93	0	1.5	0	1	0	0	0	0	1	0	0.5	1	0	0	0	0	1	0	0	0	0	0	0
Acontia trabealis	1	34	24.14	19.9	0	2	0	1	0	0	0	0	1	0	0.5	1	0	0	0	0	1	0	0	0	0	0	0
Acosmetia caliginosa	0	15	6.46	27.39	0	1.5	0	1	0	0	0	0	1	0	0.5	1	0	0	0	0	1	0	0	0	1	0	0
Acronicta alni	0	27	23.79	33.76	0	1.5	0	1	0	0	0	0	0	1	5	1	0	0	0	0	1	0	1	0	1	0	0
Acronicta auricoma	0	27	30.83	37.88	0	2	0	1	0	0	0	0	1	1	12	1	0	0	0	0	1	0	1	0	1	0	0
Acronicta cuspis	0	26	23.82	39.42	0	1	0	1	0	0	0	0	0	1	0.5	1	0	0	0	0	0	0	0	0	1	0	0
Acronicta megacephala	0	32	27.32	40.8	0	1.5	0	1	0	0	0	0	0	1	2	1	0	0	0	0	0	0	1	0	1	0	0
Acronicta psi	0	34	27.42	35.92	0	2	0	1	0	0	0	0	1	1	7	1	0	0	0	0	1	0	1	0	1	0	0
Acronicta rumicis	0	34	29.15	33.76	0	2	0	1	0	0	0	0	1	0	17	1	0	0	0	0	1	0	1	1	1	0	0
Acronicta strigosa	0	24	19.46	39.69	0	2	0	1	0	0	0	0	1	1	1	1	0	0	0	0	0	0	0	0	0	0	0
Actinotia polyodon	0	26	28.58	33.41	0	2	0	1	0	0	0	0	1	0	0.5	1	0	0	0	0	1	0	0	0	1	0	0
Agrochola circellaris	0	30	29.35	36.33	0	1	0	0	1	0	0.5	0	1	1	1	1	1	0	0	0	0	0	1	0	1	0	0
Agrochola litura	0	29	20.8	33.2	0	1	0	0	1	0	0	0	1	1	6	1	1	0	0	0	1	0	1	0	1	0	0
Agrochola lychnidis	0	31	21.7	32.4	0	1	0	0	1	0	0	0	1	1	4	1	1	0	0	0	1	0	1	0	0	0	0
Agrochola nitida	0	20	16.6	33.76	0	1	0	0	1	0	0	0	1	1	6	1	1	0	0	0	1	0	0	1	0	0	0
Agrotis bigramma	0	26	23.41	43.82	0	1	1	0	0	0	0	0	1	0	2	1	0	0	0	0	1	1	0	0	0	1	0
Agrotis cinerea	0	27	20.93	36.33	0	1	1	0	0	0	0	0	1	0	4	1	0	0	0	0	1	1	0	0	0	1	0
Agrotis exclamationis	0	33	26.38	34.64	0	1.5	1	0	0	0	0	0	1	0	32	1	0	0	0	0	1	1	0	0	0	1	0
Agrotis ipsilon	0	36	31.38	41.83	0	3	1	1	0	0	0	0	1	0	7	1	0	0	0	0	1	1	0	0	0	1	1
Agrotis segetum	0	35	29.84	32.86	0	2.5	1	0	0	0	0	0	1	0	36	1	0	0	0	0	1	0	0	0	0	1	0
Agrotis trux	0	22	18.83	38.34	0	1	1	0	0	0	0	0	1	0	11	1	0	0	0	0	1	1	0	0	1	0	0
Allophyes oxyacanthae	0	28	20.75	39.69	0	1	1	0	0	0	0	0	1	1	1	1	1	0	0	0	0	0	0	0	0	0	0
Ammoconia caecimacula	0	25	21.01	41.26	0	1	1	0	0	0	0	0	1	0	10	1	1	0	0	0	1	0	0	0	0	0	0
Amphipyra livida	0	21	17.25	41.35	0	1	1	0	0	0	0	0	1	1	5	1	1	0	0	0	1	0	0	0	1	0	0
Amphipyra pyramidea	0	33	23.35	45.61	0	1	1	0	0	0	0	0	1	1	11	1	1	0	0	0	0	0	1	0	0	0	0
Amphipyra tragopoginis	0	33	26.32	35.41	0	1	1	0	0	0	0	0	0	0	12	1	1	0	0	0	1	0	0	0	1	0	0
Anaplectoides prasinus	0	26	26.58	44.72	0	1	1	0	0	0	0	0	1	0	15	1	0	0	0	0	1	0	0	0	0	0	0
Anarta trifolii	0	35	26.55	34.32	0	2	0	1	0	0	0	0	1	0	8	1	0	0	0	0	1	0	0	0	1	0	0
Anorthoa munda	0	26	21.4	40.89	0	1	0	1	0	0	0.5	0	1	1	7	1	1	0	0	0	0	0	1	0	0	0	0
Apamea crenata	0	28	27.21	38.79	0	1	1	0	0	0	0	0	0	0	2	1	0	0	0	0	1	1	0	0	0	0	0
Apamea epomidion	0	41	18.65	41.81	0	1	1	0	0	0	0	0	1	0	2	1	0	0	0	0	1	1	0	0	0	0	0
Apamea monoglypha	0	33	31.07	46.28	0	1	1	0	0	0	0	0	1	0	1	1	0	0	0	0	0	1	0	0	0	0	0
Apamea scolopacina	0	27	22.36	33.94	0	1	1	0	0	0	0.5	0	1	0	2	1	0	0	0	0	0	1	0	0	0	0	0
Apamea unanimis	0	29	21.06	33.76	0	1	1	0	0	0	0.5	0	0	0	1	1	0	0	0	1	0	1	0	0	1	0	0
Apterogonum ypsillon	0	33	21.55	36.95	0	1	0	0	1	0	0.5	0	0	1	1	1	0	0	0	0	0	0	1	0	0	0	0
Arctia villica	1	26	21.28	61.16	0	1	1	0	0	0	0	0	1	0	7	0	0	0	0	0	1	0	0	0	0	0	0
Arenostola phragmitidis	0	20	18.91	31.75	0	1	0	0	1	0	1	0	1	0	1	1	0	0	0	1	0	1	0	0	1	0	0
Asteroscopus sphinx	0	23	25.82	43.15	0	1	0	0	1	0	0	0	1	1	11	0	0	0	0	0	0	0	1	0	1	0	0
Atethmia centrago	0	22	15.02	33.94	0	1	0	0	1	0	0.5	0	1	1	0.5	1	1	0	0	0	0	0	0	0	0	0	0
Athetis gluteosa	0	20	22.42	25.46	0	2	1	0	0	0	0	0	1	0	3	1	0	0	0	0	1	1	0	0	0	0	0
Athetis lepigone	0	9	29.39	28.39	0	2	1	0	0	0	0	0	1	0	8	1	0	1	0	0	1	0	0	0	0	0	0
Atypha pulmonaris	0	18	22	26.98	0	1	0	0	1	0	0.5	0	1	0	0.5	1	0	0	0	0	1	0	0	0	0	0	0
Autographa gamma	1	36	35.13	37.42	0	3	1	1	0	0	0	0	1	0	20	1	0	0	0	0	1	0	0	1	0	0	1
Axylia putris	0	32	26.35	29.39	0	2	0	1	0	0	0	0	1	0	21	1	0	0	0	0	1	1	0	1	1	0	0
Calliteara pudibunda	0	30	23.92	47.12	0	1	0	1	0	0	0	0	1	1	10	0	0	0	0	0	0	0	1	0	0	0	0
Caradrina clavipalpis	0	36	31.82	30.85	0	2.5	1	0	0	0	0	0	1	0	10	1	0	1	0	0	1	0	0	0	0	0	0
Caradrina kadenii	0	21	6.19	32.98	0	2	1	0	0	0	0	0	1	0	5	1	0	0	0	0	1	0	0	0	0	0	0
Caradrina morpheus	0	30	25.5	34.87	0	1	1	1	0	0	0	0	1	0	13	1	0	1	0	0	1	0	0	0	1	0	0
Catephia alchymista	0	25	16.52	39.69	0	1	0	1	0	0	0	0	1	1	2	1	1	0	0	0	0	0	0	0	0	0	0
Catocala electa	0	19	8.45	72.11	0	1	0	0	1	0	0	0	1	1	1	1	1	0	0	0	0	0	1	0	0	0	0
Catocala nupta	0	30	26.26	69.82	0	1	0	0	1	0	0	0	0	1	1	1	1	0	0	0	0	0	1	0	1	0	0
Cerura erminea	0	20	24.2	61.24	0	1.5	0	1	0	0	0	0	0	1	1	0	0	0	0	0	0	0	1	0	0	0	0
Charanyca ferruginea	0	32	27.59	35.33	0	1	1	0	0	0	0	0	1	0	15	1	0	0	0	0	1	0	0	0	1	0.5	0
Charanyca trigrammica	0	31	21.71	34.94	0	1	1	0	0	0	0	0	1	0	12	1	0	0	0	0	1	1	0	0	0	1	0
Cleoceris scoriacea	0	13	10.3	36.66	0	1	1	0	0	0	0	0	1	0	1	1	0	0	0	0	1	0	0	0	1	0	0
Clostera anastomosis	0	26	16.79	35.78	0	2	1	1	0	0	0	0	0	1	1	0	0	0	0	0	0	0	1	0	1	0	0
Clostera curtula	0	28	26.44	29.73	0	2	0	1	0	0	0.5	0	0	1	1	0	0	0	0	0	0	0	1	0	1	0	0
Colobochyla salicalis	0	25	20.87	28.72	0	2	1	1	0	0	0	0	0	1	1	1	0	0	0	0	0	0	1	0	1	0	0
Colocasia coryli	0	32	29.02	31.18	0	2	0	1	0	0	0	0	1	1	6	0.5	0	0	0	0	0	0	1	0	0	0	0
Conisania luteago	0	23	21.41	37.23	0	1	0	1	0	0	1	0	1	0	1	1	0	0	0	0	1	0	0	0	1	0	0
Conistra erythrocephala	0	30	19.64	37.42	0	1	0	0	0	1	0	0	1	1	11	1	1	0	0	0	1	0	0	0	1	0	0
Conistra vaccinii	0	29	26.1	32.86	0	1	0	0	0	1	0	0	1	1	14	1	1	0	0	0	1	0	1	1	1	0	0
Cosmia affinis	0	26	23.39	31.3	0	1	0	0	1	0	0.5	0	1	1	4	1	1	0	0	0	0	0	0	0	1	0	0
Cosmia diffinis	0	22	14.05	32.31	0	1	0	0	1	0	0.5	0	1	1	0	1	1	0	0	0	0	0	0	0	1	0	0
Cosmia pyralina	0	25	21.75	31.4	0	1	0	0	1	0	0.5	0	0	1	4	1	1	0	0	0	0	0	1	0	1	0	0
Cosmia trapezina	0	33	30.28	30.85	0	1	0	0	1	0	0.5	0	1	1	11	1	1	0	0	0	0	0	1	0	1	0	0
Craniophora ligustri	0	32	22.09	32.4	0	2	0	1	0	0	0	0	1	1	2	1	1	0	0	0	0	0	0	0	0	0	0
Cryphia algae	0	29	22.72	26.83	0	1	1	0	0	0	0.5	0	0	1	1	1	1	0	1	0	0	0	0	0	0	0	0
Cybosia mesomella	0	28	24.68	27.39	0	1	1	0	0	0	0	0	1	0	1	0	0	0	1	0	0	0	0	0	0	0	0
Deltote bankiana	0	25	19.63	23.66	0	1	0	1	0	0	0	0	1	0	3	1	0	0	0	0	0	1	0	0	0	0	0
Deltote pygarga	0	33	25.77	23.37	0	1	0	1	0	0	0	0	1	0	1	1	1	0	0	0	0	1	0	0	0	0	0
Diachrysia chrysitis	0	34	27.12	31.3	0	2	1	0	0	0	0	0	0	0	14	1	0	0	0	0	1	0	0	0	0	0	0
Diacrisia sannio	1	31	27.15	41.83	0	2	1	0	0	0	0	0	1	0	7	0	0	0	0	0	1	0	0	0	0	0	0
Diaphora mendica	1	31	25.9	32.62	0	1	0	1	0	0	0	0	1	0	8	0	0	0	0	0	1	0	0	0	0	0	0
Diarsia brunnea	0	26	25.07	39.69	0	1	1	0	0	0	0	0	1	0	11	1	0	0	0	0	1	1	0	0	1	0	0
Diarsia rubi	0	27	27.61	30.4	0	2	1	0	0	0	0	0	1	0	10	1	0	0	0	0	1	1	1	0	1	0	0
Diloba caeruleocephala	0	32	22.16	34.64	0	1	0	0	1	0	0	0	0	1	1	0.5	1	0	0	0	0	0	0	0	1	0	0
Drymonia dodonaea	0	29	20.72	37.23	0	1	0	1	0	0	0	0	1	1	2	0	0	0	0	0	0	0	0	0	1	0	0
Drymonia querna	0	21	16.17	38.79	0	1.5	0	1	0	0	0	0	1	1	1	0	0	0	0	0	0	0	0	0	0	0	0
Dypterygia scabriuscula	0	30	27.75	37.47	0	1.5	0	1	0	0	0	0	1	0	1	1	0	0	0	0	1	0	0	0	0	0	0
Dysauxes ancilla	0	21	18.69	23.92	0	1	1	0	0	0	0	0	1	0	5	1	0	1	1	0	1	0	0	0	1	0	0
Egira conspicillaris	0	25	17.74	39.8	0	1	0	1	0	0	0	0	1	0	5	1	1	0	0	0	1	0	0	0	0	0	0
Eilema complana	0	30	26.88	30.74	0	1	1	0	0	0	0	0	0	0	1	1	0	0	1	0	0	0	0	0	0	0	0
Eilema griseola	0	25	20.02	32.86	0	1.5	1	0	0	0	0	0	1	1	1	1	0	0	1	0	0	0	0	0	0	0	0
Eilema sororcula	0	28	24.13	27.93	0	1.5	0	1	0	0	0	0	1	1	2	1	0	0	1	0	0	0	0	0	1	0	0
Elaphria venustula	0	29	24.83	20.35	0	1	0	1	0	0	0	0	1	0	6	1	0	1	0	0	0	0	0	0	1	0	0
Enargia paleacea	0	26	29.49	39.69	0	1	0	0	1	0	0.5	0	1	1	1	1	0	0	0	0	0	0	1	0	0	1	0
Episema tersa	0	11	3.1	35.5	0	1	1	0	0	0	1	0	1	0	3	1	0	0	0	0	1	0	0	0	0	0	0
Eucarta virgo	0	11	16.98	30	0	1.5	0	1	0	0	0	0	1	0	4	1	0	0	0	0	1	0	1	0	0	0	0
Eugnorisma depuncta	0	23	25.24	38.68	0	1	1	0	0	0	0	0	1	0	6	1	0	0	0	0	1	0	0	0	1	0	0
Euplagia quadripunctaria	1	27	23.88	48.99	0	1	1	0	0	0	0	0	1	0	5	1	0	0	0	0	1	0	0	0	0	0	0
Euplexia lucipara	0	32	26.78	33.94	0	1.5	0	1	0	0	0	0	1	0	11	1	0	0	0	0	1	0	0	1	1	0	0
Euproctis similis	0	32	21.34	34.21	0	1.5	1	0	0	0	0	0	0	0	12	0	0	0	0	0	1	0	1	0	1	0	0
Eupsilia transversa	0	30	27.52	36.66	0	1	0	0	0	1	0	0	1	1	10	1	1	0	0	0	1	0	1	0	0	1	0
Euxoa distinguenda	0	17	4.1	32.45	0	1	1	0	0	0	0	0	1	0	3	1	0	0	0	0	1	1	0	0	0	1	0
Euxoa vitta	0	18	12.9	35.78	0	1	1	0	0	0	0	0	1	0	4	1	0	0	0	0	1	1	0	0	1	0	0
Furcula bifida	0	33	29.53	38.96	0	1.5	0	1	0	0	0	0	1	1	1	0	0	0	0	0	0	0	1	0	1	0	0
Furcula furcula	0	30	30.32	33.2	0	2	0	1	0	0	0	0	1	1	3	0	0	0	0	0	0	0	1	0	1	0	0
Gluphisia crenata	0	25	20.88	29.29	0	2	0	1	0	0	0	0	1	1	1	0	0	0	0	0	0	0	1	0	0	0	0
Gortyna flavago	0	32	25.75	37.42	0	1	0	0	1	0	1	0	1	0	7	1	0	0	0	0	1	0	0	0	0	0	0
Hadena bicruris	0	33	25.28	34.64	0	2	0	1	0	0	1	0	1	0	1	1	0	0	0	0	1	0	0	0	0	0	0
Hadena perplexa	0	33	26.02	31.18	0	1.5	0	1	0	0	1	0	1	0	1	1	0	0	0	0	1	0	0	0	0	0	0
Helicoverpa armigera	1	33	31.32	34.64	0	1.5	0	1	0	0	0	0	1	0	20	1	0	0	0	0	1	0	0	0	1	0	1
Herminia grisealis	0	30	25.53	25.92	0	2	0	1	0	0	0	0	1	0	8	1	0	1	0	0	1	0	0	0	0	0	0
Herminia tarsicrinalis	0	28	23.66	29.93	0	2	1	0	0	0	0	0	1	0	6	1	0	1	0	0	0	0	0	0	0	0	0
Herminia tarsipennalis	0	42	26.18	32.4	0	2	1	0	0	0	0	0	1	0	11	1	0	1	0	0	0	0	0	0	0	0	0
Hoplodrina ambigua	0	33	26.31	32.98	0	2	1	0	0	0	0	0	1	0	11	1	0	0	0	0	1	0	0	0	0	0	0
Hoplodrina blanda	0	33	26.38	30.4	0	1	1	0	0	0	0	0	1	0	4	1	0	0	0	0	1	1	0	0	0	0	0
Hoplodrina octogenaria	0	32	28.49	30.85	0	1	1	0	0	0	0	0	1	0	9	1	0	0	0	0	1	1	0	0	0	0.5	0
Hydraecia micacea	0	26	26	33.47	0	1	0	0	1	0	1	0	1	0	9	1	0	0	0	1	1	0	0	0	0	0	0
Hypena proboscidalis	0	31	29.72	30.82	0	2	1	0	0	0	0	0	1	0	0.5	1	1	0	0	0	1	0	0	0	1	0	0
Ipimorpha retusa	0	27	22.63	28.84	0	1	0	0	1	0	0.5	0	1	1	1	1	0	0	0	0	0	0	1	0	1	0	0
Ipimorpha subtusa	0	27	25.75	30.85	0	1	0	0	1	0	0.5	0	1	1	2	1	0	0	0	0	0	0	1	0	0	0	0
Lacanobia oleracea	0	34	28.72	35.78	0	2.5	0	1	0	0	0.5	0	1	0	11	1	0	0	0	0	1	0	0	1	1	0	0
Lacanobia suasa	0	27	26.6	36.33	0	2	0	1	0	0	0	0	1	0	13	1	0	0	0	0	1	0	1	0	1	0	0
Lacanobia thalassina	0	29	29.03	36.66	0	1.5	0	1	0	0	0	0	1	0	22	1	0	0	0	0	1	0	0	1	1	0	0
Lacanobia w-latinum	0	29	25.33	39.8	0	1	0	1	0	0	0	0	1	0	6	1	0	0	0	0	1	0	0	0	0	0	0
Laspeyria flexula	0	27	25.8	24.92	0	2	1	0	0	0	0	0	1	1	3	1	1	0	1	0	0	0	0	0	0	0	0
Leucania obsoleta	0	43	22.71	37.95	0	1	1	0	0	0	0.5	0	1	0	0	1	0	0	0	1	0	0	0	0	1	0	0
Leucoma salicis	0	32	28.53	43.01	0	1.5	1	0	1	0	0	0	0	1	1	0	0	0	0	0	0	0	1	0	1	0	0
Lithophane hepatica	0	44	24.73	42.9	0	1	0	0	0	1	0	0	1	1	7	1	1	0	0	0	0	0	1	0	1	0	0
Lithophane ornitopus	0	30	22.87	34.87	0	1	0	0	0	1	0	0	1	1	3	1	1	0	0	0	0	0	1	0	1	0	0
Lithosia quadra	0	32	24.17	43.87	0	1	1	0	0	0	0	0	0	1	2	1	0	1	1	0	0	0	0	0	0	0	0
Litoligia literosa	0	27	26.44	26.83	0	1	1	0	0	0	0.5	0	1	0	4	1	0	0	0	0	0	1	0	0	0	1	0
Luperina testacea	0	28	22.78	34.64	0	1	1	0	0	0	1	0	1	0	1	0.5	0	0	0	0	0	1	0	0	0	0	0
Lygephila pastinum	0	27	20.78	40.35	0	2	1	0	0	0	0	0	1	0	1	1	0	0	0	0	1	0	0	0	1	0	0
Lymantria dispar	1	31	24.59	43.82	0	1	0	0	1	0	0	0	0	1	15	0	0	0	0	0	1	0	1	0	0	0	0
Macdunnoughia confusa	1	31	25.24	34.87	0	3	1	0	0	0	0	0	1	0	6	1	0	0	0	0	1	0	0	1	0	0	0
Macrochilo cribrumalis	0	25	19.34	26.27	0	1	1	0	0	0	0	0	1	0	2	1	0	0	0	1	0	1	0	0	0	0	0
Mamestra brassicae	0	34	26.15	40.8	0	2.5	0	1	0	0	0	0	1	0	10	1	0	0	0	0	1	0	0	1	1	0	0
Meganola albula	0	25	16.81	20.78	0	1	1	0	0	0	0	0	0	1	3	1	1	0	0	0	1	0	0	0	1	0	0
Melanchra persicariae	0	28	22.41	38.47	0	1.5	0	1	0	0	0	0	1	0	20	1	0	0	0	0	1	0	1	1	0	0	0
Mesapamea secalella	0	29	24.68	29.93	0	1	1	0	0	0	0.5	0	1	0	3	1	0	0	0	0	0	1	0	0	0	0	0
Mesapamea secalis	0	32	27	31.4	0	1	1	0	0	0	0.5	0	1	0	3	1	0	0	0	0	0	1	0	0	0	0	0
Mesoligia furuncula	0	32	26.43	24.82	0	1	1	0	0	0	0.5	0	1	0	1	1	0	0	0	0	0	1	0	0	0	0	0
Miltochrista miniata	0	29	24.43	24.92	0	1	1	0	0	0	0	0	0	1	1	1	0	0	1	0	0	0	0	0	0	0	0
Mniotype satura	0	27	21.58	44.72	0	1	0	0	1	0	0	0	1	1	3	1	1	0	0	0	1	0	0	0	1	0	0
Moma alpium	0	26	19.21	32.86	0	1	0	1	0	0	0	0	0	1	2	1	1	0	0	0	0	0	0	0	1	0	0
Mormo maura	0	28	21.99	59.79	0	1	1	0	0	0	0	0	1	0	6	1	1	0	0	0	1	0	1	1	0	0	0
Mythimna albipuncta	0	32	25.56	32.4	0	2.5	1	0	0	0	0	0	1	0	1	1	0	0	0	0	0	1	0	0	0	0	0
Mythimna conigera	0	30	26.75	32.4	0	1	1	0	0	0	0	0	1	0	1	1	0	0	0	0	0	1	0	0	0	0	0
Mythimna impura	0	27	28.06	33.76	0	1.5	1	0	0	0	0	0	1	0	2	1	0	0	0	1	0	1	0	0	0	0	0
Mythimna l-album	0	31	26.14	32.86	0	2	1	0	0	0	0	0	1	0	1	1	0	0	0	0	0	1	0	0	0	0	0
Mythimna pallens	0	28	28.25	33.76	0	2	1	0	0	0	0	0	1	0	1	1	0	0	0	0	0	1	0	0	0	0	0
Mythimna straminea	0	30	23.84	35.78	0	1	1	0	0	0	0.5	0	1	0	3	1	0	0	0	1	0	1	0	0	0	0	0
Mythimna turca	0	27	18.12	40.8	0	1	1	0	0	0	0	0	1	0	2	1	0	0	0	0	0	1	0	0	0	0	0
Mythimna vitellina	0	29	25.42	39.34	0	2	1	0	0	0	0	0	1	0	3	1	0	0	0	0	1	1	0	0	0	0	1
Noctua comes	0	34	31.36	42.58	0	1	1	0	0	0	0	0	1	0	21	1	0	0	0	0	1	1	0	1	1	0	0
Noctua fimbriata	0	35	25.23	51.65	0	1	1	0	0	0	0	0	1	0	12	1	0	0	0	0	1	0	1	0	0	0	0
Noctua interposita	0	19	25.95	40.25	0	1	1	0	0	0	0	0	1	0	2	1	0	0	0	0	1	0	0	0	1	0	0
Noctua janthe	0	26	26.44	34.64	0	1	1	0	0	0	0	0	1	0	1	1	0	0	0	0	1	0	1	1	1	0	0
Noctua janthina	0	30	21.84	47.83	0	1	1	0	0	0	0	0	1	0	5	1	0	0	0	0	1	0	1	1	0	0	0
Noctua orbona	0	32	28.62	41.35	0	1	1	0	0	0	0	0	1	0	7	1	0	0	0	0	1	1	0	0	0	0	0
Noctua pronuba	0	36	34.49	49.64	0	1	1	0	0	0	0	0	1	0	14	1	1	0	0	0	1	1	0	0	1	0	0
Nola confusalis	0	27	18.59	19.6	0	1	0	1	0	0	0	0	0	1	4	1	0	0	0	0	0	0	0	0	1	0	0
Nola cucullatella	0	26	19.73	17.32	0	1	1	0	0	0	0	0	0	1	1	1	0	0	0	0	0	0	0	0	1	0	0
Notodonta dromedarius	0	28	28.12	40.99	0	2	0	1	0	0	0	0	1	1	3	0	0	0	0	0	0	0	1	0	1	0	0
Notodonta tritophus	0	27	21.91	48.74	0	2	0	1	0	0	0	0	1	1	2	0	0	0	0	0	0	0	1	0	1	0	0
Notodonta ziczac	0	32	27.4	42.14	0	2	0	1	0	0	0	0	1	1	2	0	0	0	0	0	0	0	1	0	1	0	0
Nycteola asiatica	0	23	17.81	23.45	0	2	0	0	0	1	0.5	0	0	1	1	1	1	0	0	0	0	0	1	0	0	0	0
Ochropleura plecta	0	32	30.72	27.39	0	2	0	0	1	0	0	0	1	0	2	1	0	0	0	0	1	0	0	1	0	0	0
Oligia latruncula	0	30	24.2	24.37	0	1	1	0	0	0	0.5	0	1	0	1	1	0	0	0	0	0	1	0	0	0	0	0
Oligia strigilis	0	31	26.55	23.45	0	1	1	0	0	0	0.5	0	1	0	1	1	0	0	0	0	0	1	0	0	0	0	0
Oligia versicolor	0	22	21.48	24.82	0	1	1	0	0	0	0.5	0	1	0	3	1	0	0	0	0	0	1	0	0	1	0	0
Orgyia antiqua	1	31	28.17	24.49	1	2.5	0	0	1	0	0	0	0	1	16	0	0	0	0	0	1	0	1	0	1	0	0
Orthosia cerasi	0	32	25.12	36.88	0	1	0	1	0	0	0	0	1	1	7	1	1	0	0	0	0	0	1	0	1	0	0
Orthosia cruda	0	32	22.66	27.39	0	1	0	1	0	0	0	0	1	1	3	1	1	0	0	0	0	0	1	0	1	0	0
Orthosia gothica	0	33	31.3	33.76	0	1	0	1	0	0	0	0	1	1	10	1	1	0	0	0	1	0	1	0	1	0	0
Orthosia incerta	0	33	28.46	38.34	0	1	0	1	0	0	0	0	1	1	7	1	1	0	0	0	0	0	1	0	1	0	0
Paracolax tristalis	0	30	26.13	31.3	0	1.5	1	0	0	0	0	0	1	1	3	1	0	1	0	0	0	0	0	0	1	0	0
Parastichtis suspecta	0	27	30.96	31.4	0	1	0	0	1	0	0	0	1	0	5	1	0	0	0	0	1	0	1	0	0	0	0
Pechipogo strigilata	0	27	22.23	32.4	0	1.5	1	1	0	0	0	0	1	0	7	1	0	1	0	0	0	0	0	0	0	0	0
Pelosia muscerda	0	27	24.29	24.08	0	1	1	0	0	0	0	0	0	1	1	1	0	0	1	0	0	0	0	0	1	0	0
Phalera bucephala	0	33	23.99	57.13	0	1	0	1	0	0	0	1	1	1	6	0	0	0	0	0	0	0	1	0	1	0	0
Pheosia tremula	0	28	25.82	52.54	0	2	0	1	0	0	0	0	1	1	1	0	0	0	0	0	0	0	1	0	1	0	0
Phlogophora meticulosa	0	35	30.06	49.91	0	2.5	1	0	0	0	0	0	1	0	24	1	1	0	0	0	1	0	1	1	0	0	0
Phragmatobia fuliginosa	0	36	35.56	32.86	0	2.5	1	0	0	0	0	0	1	0	8	0	0	0	0	0	1	0	0	0	1	0	0
Polia nebulosa	0	27	25.62	49.07	0	1	1	0	0	0	0	0	1	1	24	1	0	0	0	0	1	0	1	1	1	0	0
Polyphaenis sericata	0	19	11.33	41.35	0	1	1	0	0	0	0	0	1	1	2	1	0	0	0	0	0	0	0	0	0	0	0
Polypogon tentacularia	1	27	25.86	24.68	0	1	1	0	0	0	0	0	1	0	8	1	0	1	0	0	1	1	0	0	0	0	0
Pseudeustrotia candidula	0	19	19.62	23.92	0	2	0	1	0	0	0	0	1	0	4	1	1	0	0	0	1	1	0	0	1	0	0
Pterostoma palpina	0	33	27.1	42.66	0	2	0	1	0	0	0	0	1	1	1	0	0	0	0	0	0	0	1	0	1	0	0
Ptilodon capucina	0	29	26.96	36.74	0	2	0	1	0	0	0	0	1	1	5	0	0	0	0	0	0	0	1	0	1	0	0
Ptilodon cucullina	0	23	14.07	35.5	0	1.5	0	1	0	0	0	0	1	1	0.5	0	0	0	0	0	0	0	0	0	1	0	0
Ptilophora plumigera	0	25	13.83	36.93	0	1	0	0	1	0	0	0	1	1	1	0	0	0	0	0	0	0	0	0	0	0	0
Pyrrhia umbra	0	31	26.24	31.61	0	1	0	1	0	0	0.5	0	1	1	15	1	0	0	0	0	1	1	1	0	0	0	0
Rivula sericealis	1	34	27.86	19.9	0	2.5	1	1	0	0	0	0	1	0	4	1	0	0	0	1	1	1	0	0	0	0	0
Schrankia costaestrigalis	0	32	33.89	18.17	0	2	1	0	0	0	0	0	0	0	9	1	0	0	0	0	1	0	0	0	1	0	0
Scoliopteryx libatrix	0	32	28.48	42.43	0	2	0	0	0	1	0	0	0	1	3	1	1	0	0	0	0	0	1	0	0	0	0
Sideridis rivularis	0	29	23.88	28.46	0	1.5	0	1	0	0	0.5	0	1	0	1	1	0	0	0	0	1	0	0	0	1	0	0
Spatalia argentina	0	17	10.5	35.78	0	2	0	1	0	0	0	0	1	1	1	0	0	0	0	0	0	0	0	0	1	0	0
Spilosoma lubricipeda	0	33	28.26	38.79	0	1.5	1	1	0	0	0	0.5	1	0	9	0	0	0	0	1	1	1	1	0	0	0	0
Spilosoma lutea	0	32	23.68	34.29	0	1.5	0	1	0	0	0	0.5	1	0	9	0	0	0	0	0	1	0	0	0	1	0	0
Stauropus fagi	0	32	21.28	54.08	0	2	0	1	0	0	0	0	1	1	4	0	0	0	0	0	0	0	0	0	0	0	0
Thalpophila matura	0	32	22.18	41.81	0	1	1	0	0	0	0	0	1	0	1	1	0	0	0	0	0	1	0	0	1	0	0
Thaumetopoea processionea	0	20	12.65	30.98	0	1	0	0	1	0	0	1	0	1	0.5	0	0	0	0	0	0	0	0	0	0	0	0
Thumatha senex	0	26	22.88	19.9	0	1	1	0	0	0	0	0	0	1	2	0	0	0	1	0	0	0	0	0	0	0	0
Trachea atriplicis	0	30	26.14	43.9	0	1.5	0	1	0	0	0	0	1	0	4	1	0	0	0	0	1	0	0	0	0	0	0
Trisateles emortualis	0	24	24.31	26.38	0	1	0	1	0	0	0	0	1	0	2	1	0	1	0	0	0	0	0	0	0	0	0
Tyta luctuosa	1	33	28.03	22.36	0	2	0	1	0	0	0.5	0	1	0	6	1	0	0	0	0	1	0	0	0	1	0	0
Xanthia aurago	0	28	15.28	29.39	0	1	0	0	1	0	0.5	0	0	1	3	1	1	0	0	0	0	0	0	0	1	0	0
Xanthia gilvago	0	29	19.23	35.94	0	1	0	0	1	0	0.5	0	0	1	2	1	1	0	0	0	0	0	0	0	1	0	0
Xanthia ocellaris	0	24	17.99	37.52	0	1	0	0	1	0	0.5	0	1	1	1	1	1	0	0	0	0	0	1	0	1	0	0
Xestia baja	0	29	31.23	37.42	0	1	1	0	0	0	0	0	1	0	23	1	0	0	0	0	1	1	0	1	0	0	0
Xestia c-nigrum	0	35	28.76	38.34	0	2.5	1	0	0	0	0	0	1	0	17	1	0	0	0	0	1	1	0	1	1	0	0
Xestia ditrapezium	0	26	21.27	37.79	0	1	1	0	0	0	0	0	1	0	13	1	0	0	0	0	1	0	1	0	0	0	0
Xestia rhomboidea	0	25	18.66	39.24	0	1	1	0	0	0	0	0	1	0	3	1	0	0	0	0	1	0	0	0	0	0	0
Xestia sexstrigata	0	23	24.39	37.42	0	1	1	0	0	0	0	0	1	0	12	1	0	0	0	0	1	1	0	0	1	0	0
Xestia triangulum	0	25	25.86	40.69	0	1	1	0	0	0	0	0	1	0	11	1	0	0	0	0	1	1	1	0	0	0	0
Xestia xanthographa	0	34	27.85	33.76	0	1	1	0	0	0	0	0	1	0	10	1	1	0	0	0	1	1	0	0	0	0	0
Acrobasis advenella	0	29	33.11	18.97	0	1	1	0	0	0	0.5	0	0	1	1	1	0	0	0	0	0	0	0	0	1	0	0
Acrobasis legatea	0	28	15.05	21.21	0	1	1	0	0	0	0.5	0	0	1	1	1	0	0	0	0	0	0	0	0	1	0	0
Acrobasis sodalella	0	23	23.79	26.32	0	1	1	0	0	0	0.5	0	0	1	0.5	1	0	0	0	0	0	0	0	0	1	0	0
Acrobasis suavella	0	29	26.63	20.2	0	1	1	0	0	0	0.5	0	0	1	2	1	0	0	0	0	0	0	0	0	1	0	0
Acrobasis tumidana	0	25	21.71	21.35	0	1	1	0	0	0	0.5	0	1	1	1	1	0	0	0	0	0	0	0	0	1	0	0
Agriphila inquinatella	0	32	32.38	23.47	0	1	1	0	0	0	0.5	0	0.5	0	1	1	0	0	0	0	0	1	0	0	0	1	0
Agriphila straminella	0	28	29.94	19.18	0	1	1	0	0	0	0.5	0	0.5	0	1	1	0	0	0	0	0	1	0	0	0	0.5	0
Agriphila tolli	0	15	14.24	19.77	0	1	1	0	0	0	0.5	0	0.5	0	1	1	0	0	0	0	0	1	0	0	0	0	0
Agriphila tristella	0	32	30.95	26.12	0	1	1	0	0	0	0.5	0	0.5	0	1	1	0	0	0	0	0	1	0	0	0	0	0
Agrotera nemoralis	0	28	33.03	21.35	0	1.5	1	0	0	0	0.5	0	0	1	4	1	0	0	0	0	0	0	0	0	1	0	0
Anania coronata	0	32	32.6	22.65	0	2	1	0	0	0	0.5	0	0	0.5	3	1	0	0	0	0	0	0	0	0	1	0	0
Anania crocealis	0	29	26.61	20.2	0	2	1	0	0	0	0.5	0	0	0	2	1	0	0	0	0	1	0	0	0	0	0	0
Anania hortulata	0	32	32.04	29.85	0	1	1	0	0	0	0.5	0	0	0	4	1	0	0	0	0	1	0	0	0	0	0	0
Anania lancealis	0	28	27.82	29.15	0	1.5	1	0	0	0	0.5	0	0.5	0	4	1	0	0	0	0	1	0	0	0	0	0	0
Anania stachydalis	0	26	23.2	20.78	0	1.5	1	0	0	0	0.5	0	0.5	0	0.5	1	0	0	0	0	1	0	0	0	0	0	0
Anania terrealis	0	27	32.38	24.68	0	2	1	0	0	0	0.5	1	0.5	0	1	1	0	0	0	0	1	0	0	0	0	0	0
Anania verbascalis	0	29	24.22	21.02	0	1.5	1	0	0	0	0.5	0	0.5	0	2	1	0	0	0	0	1	0	0	0	0	1	0
Aphomia sociella	0	34	30.72	28.25	0	1	1	0	0	0	1	1	1	0	1	0.5	0	1	0	0	0	0	0	0	0	0	0
Cadra furcatella	0	18	17.43	16.97	0	2	1	0	0	0	1	0	1	0	1	0.5	0	1	0	0	0	0	0	0	0	0	0
Cataclysta lemnata	0	30	30.37	19.36	0	2	1	0	0	0	0.5	0	1	0	1	0.5	0	0	0	1	0	0	0	0	0	0	0
Catoptria falsella	0	32	31.75	19.6	0	2	1	0	0	0	0.5	0	0.5	0	2	1	0	0	1	0	0	0	0	0	0	0	0
Catoptria permutatella	0	24	28.68	24.68	0	1	1	0	0	0	0.5	0	1	0	1	1	0	0	1	0	0	0	0	0	0	0	0
Catoptria verella	0	21	20.3	16.52	0	1	1	0	0	0	0.5	0	0	1	1	1	0	0	1	0	0	0	0	0	0	0	0
Chilo phragmitella	0	24	28.17	31.08	0	0.5	1	0	0	0	1	0	1	0	1	1	0	0	0	1	0	1	0	0	0	0.5	0
Chrysoteuchia culmella	0	32	32.55	19.6	0	1	1	0	0	0	1	0	0.5	0	2	1	0	0	0.5	0	0	1	0	0	0	0	0
Crambus pratella	1	28	29.54	23.37	0	1	1	0	0	0	0.5	0	0.5	0	1	1	0	0	0	0	0	1	0	0	0	0	0
Delplanqueia dilutella	0	33	24.39	19.18	0	1	1	0	0	0	0.5	0	0.5	0	2	1	0	0	0	0	1	0	0	0	0	0	0
Donacaula forficella	0	28	23.5	27.22	0	2	1	0	0	0	1	0	1	0	2	0	0	0	0	1	0	1	0	0	0	0	0
Ecpyrrhorrhoe rubiginalis	0	20	25.24	17.75	0	2	0	1	0	0	0.5	0	0.5	0	1	1	0	0	0	0	1	0	0	0	0	0	0
Elophila nymphaeata	0	32	30.57	21.91	0	2	1	0	0	0	0.5	0	1	0	3	1	0	0	0	1	0	0	0	0	0	0	0
Elophila rivulalis	1	13	17.4	20	0	2	1	0	0	0	0.5	0	1	0	3	1	0	0	0	1	0	0	0	0	0	0	0
Ematheudes punctella	0	22	14.02	20.4	0	1	1	0	0	0	0.5	0	1	0	1	0	0	0	0	0	0	1	0	0	0	0	0
Endotricha flammealis	0	29	22.95	18.57	0	1.5	1	0	0	0	0.5	0	0.5	0	5	1	0	1	0	0	0.5	0	0	0	0.5	0	0
Ephestia unicolorella woodiella	0	25	17.46	15.87	0	3	1	0	0	0	1	0	0	0	1	1	0	1	0	0	0	0	0	0	0	0	0
Etiella zinckenella	0	25	24.92	21.79	0	3	1	0	0	0	1	0	0.5	0	1	1	0	0	0	0	1	0	0	0	0	0	0
Eudonia lacustrata	0	31	34.42	16.73	0	1	1	0	0	0	0.5	0	0	1	1	1	0	0	1	0	0	0	0	0	0	0	0
Eudonia laetella	0	20	25.08	17.32	0	1	1	0	0	0	0.5	0	0	1	1	1	0	0	1	0	0	0	0	0	0	0	0
Eudonia mercurella	0	33	32.98	16.88	0	1	1	0	0	0	0.5	0	0	1	1	1	0	0	1	0	0	0	0	0	0	0	0
Eudonia pallida	0	25	28.99	16.7	0	1	1	0	0	0	0.5	0	0	1	1	1	0	0	1	0	0	0	0	0	0	0	0
Eudonia truncicolella	0	27	30.37	19.77	0	1	1	0	0	0	0.5	0	0	1	1	1	0	0	1	0	0	0	0	0	0	0	0
Evergestis aenealis	0	24	29.53	21.02	0	2	1	0	0	0	0.5	0	1	0	1	1	0	0	0	0	1	0	0	0	0	0	0
Evergestis extimalis	0	27	28.05	24.9	0	2	1	0	0	0	0.5	0.5	1	0	1	1	0	0	0	0	1	0	0	0	0	0	0
Evergestis forficalis	0	30	27.76	28.14	0	2	1	0	0	0	0.5	0	1	0	1	1	0	0	0	0	1	0	0	0	0	0	0
Evergestis limbata	0	22	26.52	19.18	0	2	1	0	0	0	0.5	0	1	0	1	1	0	0	0	0	1	0	0	0	0	0	0
Evergestis pallidata	0	26	24.06	23.78	0	2	1	0	0	0	0.5	0.5	1	0	1	1	0	0	0	0	1	0	0	0	0	0	0
Galleria mellonella	0	33	28.53	30.71	0	3	1	0	0	0	1	0	0	1	1	0	0	1	0	0	0	0	0	0	0	0	0
Gymnancyla hornigii	0	15	22.44	18.89	0	1	0	1	0	0	0.5	0	1	0	2	1	0	0	0	0	1	0	0	0	0	0	0
Hypsopygia costalis	0	32	33.85	17.55	0	2	1	0	0	0	0.5	0	1	0	1	1	0	1	0	0	0	0	0	0	0	0	0
Hypsopygia glaucinalis	0	33	27.98	25.3	0	2	1	0	0	0	0.5	0	0.5	0.5	1	1	0	1	0	0	0	0	0	0	0	0	0
Laodamia faecella	0	18	26.36	24.25	0	1	1	0	0	0	0.5	0	0.5	1	0.5	1	0	1	0	0	0	0	0	0	1	0	0
Loxostege sticticalis	1	33	35.28	23.47	0	1.5	1	0	0	0	0.5	0	1	0	5	1	0	0	0	0	1	0	0	0	0	0	1
Nephopterix angustella	0	17	27.5	20	0	2	0	1	0	0	0.5	0	0	1	2	1	0	0	0	0	0	0	0	0	1	0	0
Oncocera semirubella	0	33	30.32	22.2	0	1	1	0	0	0	0.5	0	0.5	0	1	1	1	0	0	0	1	0	0	1	0	0	0
Ostrinia nubilalis	0	34	28.54	29.39	0	3	1	0	0	0	1	0	0	0.5	10	1	0	0	0	0	1	1	0	0	0	0	0
Parapoynx stratiotata	0	30	29.67	20.49	0	2	1	1	0	0	0.5	0	1	0	3	0.5	0	0	0	1	0	0	0	0	0	0	0
Paratalanta hyalinalis	0	29	27.86	28.57	0	1	1	0	0	0	0.5	0	0.5	0	3	1	0	0	0	0	1	0	0	0	0	0	0
Paratalanta pandalis	0	28	28.43	23.07	0	2	1	0	0	0	0.5	0	0.5	0	3	1	0	0	0	0	1	0	0	0	0	0	0
Pediasia contaminella	0	32	25.39	24.49	0	2	1	0	0	0	0.5	0	1	0	1	1	0	0	0	0	0	1	0	0	0	0	0
Phycita roborella	0	32	30.12	24.68	0	1.5	1	0	0	0	0.5	0	0.5	1	3	1	0	0	0	0	0	0	0	0	1	0	0
Phycitodes binaevella	0	34	28.89	22.05	0	1	1	0	0	0	1	0	0	0	1	1	0	0	0	0	1	0	0	1	0	0	0
Pleuroptya ruralis	0	35	34.28	30.74	0	2	1	0	0	0	0.5	0	0.5	0	5	1	0	0	0	0	1	0	0	0	0	0	0
Pyralis farinalis	0	35	30.98	24	0	3	1	0	0	0	0.5	0	0.5	0	1	1	0	1	0	0	0	0	0	0	0	0	0
Pyralis regalis	0	22	23.12	20	0	1	1	0	0	0	0.5	0	0.5	0	3	1	0	1	0	0	0	0	0	0	1	0	0
Pyrausta aurata	1	32	28	17.15	0	2	1	0	0	0	0.5	0	1	0	2	1	0	0	0	0	1	0	0	0	0	0	0
Pyrausta purpuralis	1	32	33.58	16.73	0	2	1	0	0	0	0.5	0	0	0	3	1	0	0	0	0	1	0	0	0	0	0	0
Sciota adelphella	0	22	26.47	22.8	0	1	0	1	0	0	0.5	0	0.5	1	1	1	0	0	0	0	0	0	1	0	0	0	0
Sciota fumella	0	15	23.08	22.49	0	1	0	1	0	0	0.5	0	0	1	1	0.5	0	0	0	0	0	0	1	0	0	0	0
Sciota rhenella	0	21	25.71	23.24	0	1	0	1	0	0	0.5	0	0.5	1	0.5	1	0	0	0	0	0	0	1	0	0	0	0
Sclerocona acutellus	0	18	19.6	26.38	0	1	0	1	0	0	0.5	0	1	0	1	1	0	0	0	1	0	1	0	0	0	0	0
Scoparia basistrigalis	0	27	28.92	20.35	0	1	1	0	0	0	0.5	0	0.5	1	1	1	0	0	1	0	0	0	0	0	0	1	0
Scoparia subfusca	0	29	30.85	22.65	0	1.5	1	0	0	0	1	0	1	0	1	1	0	0	0	0	1	0	0	0	0	1	0
Stemmatophora brunnealis	0	16	14.58	19.36	0	1	1	0	0	0	0.5	0	0	0	3	0.5	0	0	0	0	1	0	0	0	0	0.5	0
Synaphe punctalis	0	32	24.57	21.42	0	1	1	0	0	0	1	0	0.5	0	1	0	0	0	1	0	0	0	0	0	0	0	0
Trachonitis cristella	0	17	25.86	19.44	0	2	1	0	0	0	0.5	0	0	1	3	1	0	0	0	0	0	0	0	0	1	1	0
Udea elutalis	0	14	21.26	22.8	0	1	1	0	0	0	1	0	1	0	2	1	0	0	0	0	1	0	0	0	0	0	1
Udea ferrugalis	0	34	32.52	20.78	0	2	1	0	0	0	0.5	0	0.5	0	4	1	0	0	0	0	1	0	0	0	0	0	1
Udea fulvalis	0	25	24.46	22.8	0	1	1	0	0	0	0.5	0	0.5	0	3	1	0	0	0	0	1	0	0	0	0	0	0
Apoda limacodes	0	25	20.6	27.13	0	1	0	1	0	0	0	0	1	1	7	0	0	0	0	0	0	0	0.5	0	1	0	0
Cilix glaucatus	0	31	21.82	20.62	0	2.5	0	1	0	0	0	0	0	1	1	0	0	0	0	0	0	0	0	0	1	0	0
Deilephila porcellus	0	32	27.35	46.9	0	2	0	1	0	0	0	0	1	0	0.5	1	0	0	0	0	1	0	0	0	0	0	0
Drepana falcataria	0	29	26.67	32.86	0	2	0	1	0	0	0.5	0	1	1	1	1	0	0	0	0	0	0	0	0	1	0	0
Euthrix potatoria	0	27	21.81	52.92	0	1	1	0	0	0	0	0	1	0	2	0	0	0	0	0.5	0	1	0	0	0	0	0
Habrosyne pyritoides	0	30	23.34	37.79	0	1.5	0	1	0	0	0.5	0	0	1	0.5	1	1	0	0	0	0	0	0	0	0.5	0	0
Laothoe populi	0	32	31.24	71.62	0	2	0	1	0	0	0	0	1	1	1	0	0	0	0	0	0	0	1	0	0	0	0
Malacosoma neustria	0	35	22.63	30.71	0	1	0	0	1	0	0	1	0	1	4	0	0	0	0	0	0	0	0.5	0	1	0	0
Mimas tiliae	0	30	21.98	64.23	0	1.5	0	1	0	0	0	0	1	1	4	0	0	0	0	0	0	0	0.5	0	1	0	0
Ochropacha duplaris	0	26	27.07	32.25	0	2	0	1	0	0	0.5	0	1	1	2	1	1	0	0	0	0	0	1	0	0.5	0	0
Phragmataecia castaneae	0	30	25.87	36.66	0	0.5	1	0	0	0	1	0	1	0	0.5	0	0	0	0	1	0	0	0	0	0	0	0
Poecilocampa populi	0	28	28.18	36.74	0	1	0	0	1	0	0	0	0	1	7	0	0	0	0	0	0	0	1	0	1	0	0
Sabra harpagula	0	24	16.88	31.08	0	2	0	1	0	0	0	0	0	1	0.5	1	0	0	0	0	0	0	0	0	1	0	0
Smerinthus ocellata	0	32	23.74	76.49	0	1.5	0	1	0	0	0	0	1	1	3	0	0	0	0	0	0	0	1	0	0.5	0	0
Tethea ocularis	0	31	27.22	37.52	0	2	0	1	0	0	0.5	0	0	1	0.5	1	1	0	0	0	0	0	1	0	0	0	0
Tethea or	0	28	27.98	37.67	0	2	0	1	0	0	0.5	0	0	1	0.5	1	1	0	0	0	0	0	1	0	0	0	0
Thyatira batis	0	32	29.36	35.21	0	2	0	1	0	0	0	0	0	1	0.5	1	1	0	0	0	0	0	0	0	1	0	0
Trichiura crataegi	0	30	29.49	31.62	0	1	0	0	1	0	0	0	0	1	4	0	0	0	0	0	0	0	0.5	0	1	0	0
Triodia sylvina	0	27	24.26	33.91	0	0.5	1	0	0	0	1	0	1	0	8	0	0	0	0	0	1	0.5	0	0	0	1	0
Watsonalla binaria	0	28	25.09	24.74	0	2	0	1	0	0	0	0	0	1	0.5	1	1	0	0	0	0	0	0	0	1	0	0
Abraxas grossulariata	0	30	25.5246	39.19	0	1	1	0	0	0	0	0	0	1	5	1	0	0	0	0	0	0	0.5	0	1	0	0
Abraxas sylvata	0	26	24.4084	37.95	0	1	0	1	0	0	0	0	0	1	3	1	0	0	0	0	0	0	0	0	1	0	0
Acasis viretata	0	27	22.4516	19.97	0	2	0	1	0	0	0	0	0	1	2	1	0	0	0	0	0	0	0	0	1	0	0
Aethalura punctulata	0	26	23.5648	32.4	0	2	0	1	0	0	0	0	0	1	1	1	0	0	0	0	0	0	0	0	1	0	0
Agriopis aurantiaria	0	28	27.2447	30.74	1	1	0	0	1	0	0	0	1	1	10	0	0	0	0	0	0	0	0.5	0	1	0	0
Agriopis bajaria	0	21	16	27.39	1	1	0	0	1	0	0	0	1	1	7	0	0	0	0	0	0	0	0	0	1	0	0
Agriopis marginaria	0	30	24.6438	38.88	1	1	0	1	0	0	0	0	0	1	8	1	0	0	0	0	0	0	0.5	0	1	0	0
Alcis repandata	0	31	26.8742	35.78	0	2	1	0	0	0	0	0	1	1	14	1	0	0	0	0	0.5	0	0.5	0	1	0	0
Alsophila aescularia	0	28	23.4213	29.58	1	1	0	1	0	0	0	0	1	1	6	1	1	0	0	0	0	0	0.5	0	1	0	0
Angerona prunaria	0	27	23.9106	41.83	0	1.5	1	0	0	0	0	0	0	1	11	1	0	0	0	0	0	0	0.5	0	1	0	0
Anticollix sparsata	0	25	23.2724	21.91	0	1.5	0	1	0	0	0	0	0	0	0.5	1	0	0	0	0	1	0	0	0	0	0	0
Apeira syringaria	0	28	19.2904	33.63	0	2	1	0	0	0	0	0	0	1	3	1	0	0	0	0	0	0	0	0	1	0	0
Aplocera plagiata	0	34	28.1542	32.4	0	2	1	0	0	0	0	0	0	0	0.5	1	0	0	0	0	1	0	0	0	0	0	0
Artiora evonymaria	0	13	15.5	40.8	0	1	0	0	1	0	0	0	0	1	0.5	1	0	0	0	0	0	0	0	0	1	0	0
Ascotis selenaria	0	23	17.7345	42.71	0	1.5	0	1	0	0	0	0	1	1	7	1	0	0	0	0	1	0	0	0	1	0	0
Asthena anseraria	0	20	16.5	17.89	0	1.5	0	1	0	0	0	0	0	1	0.5	1	0	0	0	0	0	0	0	0	1	0	0
Biston betularia	0	29	31	48.99	0	1	0	1	0	0	0	0	1	1	17	0.5	0	0	0	0	0.5	0	0.5	0	1	0	0
Cabera exanthemata	0	29	30	30.17	0	2	0	1	0	0	0	0	1	1	2	1	0	0	0	0	0	0	1	0	0.5	0	0
Cabera pusaria	0	31	30	33.47	0	2	0	1	0	0	0	0	1	1	4	1	0	0	0	0	0	0	0.5	0	1	0	0
Campaea margaritaria	0	32	31	42.43	0	2	1	0	0	0	0	0	0	1	6	1	0	0	0	0	0	0	0.5	0	1	0	0
Camptogramma bilineata	1	34	30.3548	28.46	0	2	1	0	0	0	0	0	1	0	3	1	0	0	0	0	1	0	0	0	0	0	0
Catarhoe cuculata	0	26	26	23.45	0	2	0	1	0	0	0	0	1	0	0.5	1	0	0	0	0	1	0	0	0	0	0	0
Cepphis advenaria	1	25	21	26.46	0	1	0	1	0	0	0	0	1	0	2	1	0	0	0	0	1	0	0	0	0	0	0
Chiasmia clathrata	1	32	31.5841	26.27	0	2.5	0	1	0	0	0	0	1	0	1	1	0	0	0	0	1	0	0	0	0	0	0
Chlorissa cloraria	1	20	14.1654	18.97	0	2	0	1	0	0	0	0	1	0	4	1	0	0	0	0	1	0	0.5	0	0.5	0	0
Chloroclysta siterata	0	31	26	28.46	0	1	0	0	0	1	0	0	0	1	6	1	1	0	0	0	0	0	0.5	0	1	0	0
Chloroclystis v-ata	0	30	25	15.1	0	2	0	1	0	0	0	0	0	1	20	1	0	0	0	0	1	0	0	0.5	0.5	0	0
Colostygia pectinataria	0	28	29.1784	22.65	0	2	1	0	0	0	0	0	1	0	6	1	0	0	0	0	1	0	0	0	0	0	0
Colotois pennaria	0	34	29.6697	43.82	0	1	0	0	1	0	0	0	1	1	8	0.5	0	0	0	0	0	0	0.5	0	1	0	0
Comibaena bajularia	0	31	21.2362	32.4	0	1	1	0	0	0	0	0	0	1	0.5	1	0	0	0	0	0	0	0	0	1	0	0
Cosmorhoe ocellata	0	32	27.9611	21.91	0	2	0	1	0	0	0	0	1	0	0.5	1	0	0	0	0	1	0	0	0	0	0	0
Costaconvexa polygrammata	0	30	25.7144	25.98	0	3	0	1	1	0	0	0	1	0	0.5	1	0	0	0	0	1	0	0	0	0	0	0
Crocallis elinguaria	0	30	30.2185	36.88	0	1	1	0	1	0	0	0	1	1	8	0	0	0	0	0	0	0	0.5	0	1	0	0
Cyclophora annularia	0	27	22.3203	22.36	0	2	0	1	0	0	0.5	0	0	1	0.5	1	0	0	0	0	0	0	0	0	1	0	0
Cyclophora linearia	0	28	21.5128	23.66	0	2	0	1	0	0	0	0	0	1	1	1	0	0	0	0	0	0	0	0	1	0	0
Cyclophora punctaria	0	33	23.26	24.82	0	2	0	1	0	0	0	0	0	1	1	1	0	0	0	0	0	0	0	0	1	0	0
Dysstroma truncata	0	27	31.2482	28.28	0	2.5	1	0	0	0	0	0	0	1	7	1	0	0	0	0	1	0	0	0	0.5	0	0
Ecliptopera silaceata	0	27	31.0741	26.93	0	2	0	1	0	0	0	0	1	0	1	1	0	0	0	0	1	0	0	0	0	0	0
Ectropis crepuscularia	0	29	29.0298	41.35	0	2	0	1	0	0	0	0	1	1	17	1	0	0	0	0	0.5	0	0.5	0	1	0	0
Electrophaes corylata	0	26	25.6736	26.38	0	1	0	1	0	0	0	0	1	1	3	1	0	0	0	0	0	0	0	0	1	0	0
Ennomos autumnaria	0	24	25.8975	46.17	0	1	0	0	1	0	0	0	0	1	5	0.5	0	0	0	0	0	0	0	0	1	0	0
Ennomos fuscantaria	0	26	22.2912	37.23	0	1	0	0	1	0	0	0	0	1	1	0.5	0	0	0	0	0	0	0	0	1	0	0
Epione repandaria	0	28	25.337	25.38	0	2	0	0	1	0	0	0	0	1	2	1	0	0	0	0	0	0	1	0	0.5	0	0
Epirrhoe alternata	1	31	34.0707	21.45	0	2.5	0	1	0	0	0	0	1	0	1	1	0	0	0	0	1	0	0	0	0	0	0
Epirrita dilutata	0	33	23.8444	33.32	0	1	0	0	1	0	0	0	1	1	6	1	0	0	0	0	0	0	0.5	0	1	0	0
Erannis defoliaria	0	31	27.7132	39.12	1	1	0	0	1	0	0	0	1	1	12	1	1	0	0	0	0	0	0.5	0	1	0	0
Euchoeca nebulata	1	25	21.5273	18.97	0	2	0	1	0	0	0	0	0	1	0.5	1	0	0	0	0	0	0	1	0	0	0	0
Eulithis mellinata	0	22	21.803	29.5	0	1	0	0	1	0	0	0	0	1	0.5	1	0	0	0	0	0	0	0	0	1	0	0
Eupithecia absinthiata	0	28	27.4355	19.36	0	1	0	1	0	0	0	0	1	0	6	1	0	0	0	0	1	0	0	0	0	0	0
Eupithecia assimilata	0	27	27.9948	18.44	0	2	0	1	0	0	0	0	1	1	2	1	0	0	0	0	0	0	0	1	1	0	0
Eupithecia centaureata	0	35	30.0222	18.57	0	2	0	1	0	0	0	0	1	0	9	1	0	0	0	0	1	0	0	0	0	0	0
Eupithecia haworthiata	0	25	17.7454	13.42	0	1	0	1	0	0	1	0	1	1	0.5	1	0	0	0	0	0	0	0	1	0	0	0
Eupithecia inturbata	0	21	19.0703	14.7	0	1	0	0	1	0	0	0	1	1	0.5	1	0	0	0	0	0	0	0	0	1	0	0
Eupithecia satyrata	0	30	29.3755	18.57	0	1	0	1	0	0	0	0	1	0	13	1	0	0	0	0	1	0	0	0	0	0	0
Eupithecia selinata	0	21	19.2779	17.49	0	2	0	1	0	0	0	0	1	0	2	1	0	0	0	0	1	0	0	0	0	0	0
Eupithecia tenuiata	0	25	29.1617	15.87	0	1	0	0	1	0	1	0	1	1	0.5	1	0	0	0	0	0	0	1	0	0	0	0
Eupithecia virgaureata	0	28	29.7403	18.76	0	2	0	1	0	0	0	0	1	0	6	1	0	0	0	0	1	0	0	0	0	0	0
Gandaritis pyraliata	0	28	28.7789	30.4	0	1	0	0	1	0	0	0	1	0	0.5	1	1	0	0	0	1	0	0	0	0	0	0
Gymnoscelis rufifasciata	0	35	29.1415	13.42	0	2.5	0	1	0	0	0	0	1	1	6	1	0	0	0	0	1	0	0	0.5	0.5	0	0
Heliomata glarearia	1	17	16	22.98	0	2	0	1	0	0	0	0	1	0	1	1	0	0	0	0	1	0	0	0	0	0	0
Hemistola chrysoprasaria	0	29	28.1147	29.95	0	1.5	1	0	0	0	0	0	0	1	0.5	1	0	0	0	0	0	0	0	1	0	0	0
Hemithea aestivaria	0	31	22.7206	26.12	0	1	1	0	0	0	0	0	0	1	5	1	1	0	0	0	0	0	0.5	0	1	0	0
Horisme corticata	0	16	14.04	25.69	0	2	0	1	0	0	0	0	0	0	0.5	1	0	0	0	0	0	0	0	1	0	0	0
Horisme tersata	0	32	23.7142	28.14	0	2	0	1	0	0	0	0	0	1	1	1	0	0	0	0	0.5	0	0	1	0	0	0
Horisme vitalbata	0	30	21.9167	26.7	0	2	0	1	0	0	0	0	0	1	1	1	0	0	0	0	0.5	0	0	1	0	0	0
Hydrelia flammeolaria	0	26	28.0407	17.49	0	1.5	0	1	0	0	0	0	0	1	2	1	0	0	0	0	0	0	1	0	1	0	0
Hydriomena furcata	0	28	33.7831	28.14	0	1	0	0	1	0	0.5	0	0	1	5	1	0	0	0	0	0	0	0.5	0	1	0	0
Hydriomena impluviata	0	28	29.8139	27.55	0	1	0	1	0	0	0.5	0	0	1	2	1	0	0	0	0	0	0	1	0	1	0	0
Hypomecis punctinalis	0	29	27.9449	50.3	0	1.5	0	1	0	0	0	0	1	1	10	1	0	0	0	0	0.5	0	0.5	0	1	0	0
Hypomecis roboraria	0	28	21.0496	52.1	0	1.5	1	0	0	0	0	0	0	1	3	1	1	0	0	0	0	0	0	0	1	0	0
Idaea aversata	0	33	29.4261	27.39	0	2	1	0	0	0	0	0	1	0	15	1	1	1	0	0	1	0	0.5	0.5	0.5	0	0
Idaea biselata	0	28	28.1297	17.32	0	1.5	1	0	0	0	0	0	1	0	5	1	0	1	0	0	0.5	0	0.5	0	0.5	0	0
Idaea degeneraria	0	24	17.1459	21.02	0	2	1	0	0	0	0	0	1	0	15	1	1	1	0	0	0.5	0	0	0.5	0.5	0	0
Idaea dimidiata	1	33	31.06	16.12	0	2	1	0	0	0	0	0	1	0	12	1	0	1	0	0	1	0	0.5	0	0.5	0	0
Idaea fuscovenosa	0	28	22.8174	17.32	0	1	1	0	0	0	0	0	1	0	10	1	0	1	0.5	0	0.5	0	0.5	0.5	0.5	0	0
Idaea humiliata	1	31	24.229	18.17	0	1	1	0	0	0	0	0	1	0	8	1	0	1	0	0	1	0	0	0	0	0	0
Idaea muricata	1	26	20.5903	16.43	0	1	1	0	0	0	0	0	1	0	9	1	0	1	0	0	1	0	0	0	0	0	0
Idaea pallidata	1	26	29.5643	17.32	0	1	1	0	0	0	0	0	1	0	5	1	0	1	0	0	0.5	0	0	0	0	0	0
Idaea rubraria	0	17	10.3852	23.37	0	1	1	0	0	0	0	0	1	0	5	1	0	1	0	0	0.5	0.5	0	0	0	0	0
Idaea rusticata	0	25	17.2839	14.83	0	1.5	1	0	0	0	0	0	1	0	10	1	1	1	0	0	1	0	0	0.5	0.5	0	0
Idaea subsericeata	0	25	19.2432	19.9	0	2.5	1	0	0	0	0	0	1	0	10	1	0	1	0	0	1	0	0	0	0	0	0
Idaea trigeminata	0	21	24.7935	18.76	0	1.5	1	0	0	0	0	0	1	0	6	1	0	1	0	0	1	0	0	0.5	0.5	0	0
Jodis lactearia	1	29	31.256	24.45	0	1.5	0	1	0	0	0	0	0	1	8	1	0	0	0	0	0	0	0.5	0	1	0	0
Lampropteryx suffumata	0	27	30.0607	34.87	0	1	0	1	0	0	0	0	1	0	0.5	1	0	0	0	0	1	0	0	0	0	0	0
Ligdia adustata	0	29	20.3962	27.39	0	2	0	1	0	0	0	0	0	1	0.5	1	0	0	0	0	0	0	0	0	1	0	0
Lomaspilis marginata	0	30	29.2544	22.65	0	2	0	1	0	0	0	0	0	1	3	1	0	0	0	0	0	0	1	0	0.5	0	0
Lomographa bimaculata	0	27	22.0291	27.39	0	1	0	1	0	0	0	0	1	1	5	1	0	0	0	0	0	0	0	0	1	0	0
Lomographa temerata	0	27	22.805	28.28	0	1	0	1	0	0	0	0	1	1	2	1	0	0	0	0	0	0	0	0	1	0	0
Lycia hirtaria	0	31	29.8033	46.17	0	1	0	1	0	0	0	0	1	1	7	0	0	0	0	0	0.5	0	0.5	0	1	0	0
Lythria purpuraria	1	21	22	23.92	0	2	0	1	0	0	0	0	1	0	0.5	0.5	0	0	0	0	1	0	0	0	0	0	0
Macaria alternata	0	27	24.2232	25.26	0	2	0	1	0	0	0	0	1	1	6	1	0	0	0	0	0	0	0.5	0	1	0	0
Macaria liturata	0	28	30.6632	28.46	0	2	0	1	0	0	0	0	1	1	1	1	0	0	0	0	0	0	0	0	0	0	0
Macaria notata	0	27	29.4799	26.83	0	2	0	1	0	0	0	0	1	1	3	1	0	0	0	0	0	0	1	0	0.5	0	0
Melanthia procellata	0	23	22.9332	27.55	0	2	0	1	0	0	0	0	1	1	0.5	1	0	0	0	0	0	0	0	1	0	0	0
Mesoleuca albicillata	0	26	19.9684	32.4	0	1.5	0	1	0	0	0	0	1	0	1	1	1	0	0	0	0	0	0	0	1	0	0
Operophtera brumata	0	30	34.5571	26.83	1	1	0	0	1	0	0	0	1	1	20	0	0	0	0	0	0	0	0.5	0	1	0	0
Orthonama obstipata	0	35	28.0257	18.89	0	3	1	0	0	0	0	0	1	0	5	1	0	0	0	0	1	0	0	0	0	0	1
Orthonama vittata	0	23	22.0429	19.9	0	2	1	0	0	0	0	0	1	0	0.5	1	0	0	0	0	1	0	0	0	0	0	0
Ourapteryx sambucaria	0	30	22.519	49.8	0	1	1	0	0	0	0	0	0	1	8	1	0	0	0	0	0	0	0	0.5	1	0	0
Paradarisa consonaria	0	26	19.0132	34.94	0	1	0	1	0	0	0	0	1	1	3	1	0	0	0	0	0	0	0.5	0	1	0	0
Parectropis similaria	0	21	18.1449	30.98	0	1	0	1	0	0	0	0	1	1	5	1	0	0	0	0	0	0	0.5	0	1	0	0
Pasiphila rectangulata	0	32	27.0262	17.32	0	1	0	0	1	0	0.5	0	1	1	1	1	0	0	0	0	0	0	0	0	1	0	0
Peribatodes rhomboidaria	0	30	24.0371	37.42	0	2	1	0	0	0	0	0	0	1	12	1	0	0	0	0	0.5	0	0	0.5	1	0	0
Peribatodes secundaria	0	25	26.4751	35.41	0	2	1	0	0	0	0	0	0	1	1	1	0	0	0	0	0	0	0	0	0	0	0
Perizoma affinitata	0	26	26.3898	23.66	0	1	0	1	0	0	1	0	1	0	1	1	0	0	0	0	1	0	0	0	0	0	0
Perizoma alchemillata	0	31	28.8996	20.62	0	1.5	0	1	0	0	1	0	1	0	1	1	0	0	0	0	1	0	0	0	0	0	0
Perizoma hydrata	0	24	21.3357	19.36	0	1.5	0	1	0	0	1	0	1	0	1	1	0	0	0	0	1	0	0	0	0	0	0
Perizoma lugdunaria	0	15	18	17.75	0	1	0	1	0	0	0	0	1	0	0.5	1	0	0	0	0	1	0	0	0	0	0	0
Philereme vetulata	0	26	32.8043	26.83	0	1	0	0	1	0	0	0	0	1	2	1	0	0	0	0	0	0	0	0	1	0	0
Plagodis dolabraria	0	29	24.6399	31.75	0	2	0	1	0	0	0	0	1	1	6	1	0	0	0	0	0	0	0	0	1	0	0
Plagodis pulveraria	0	25	25.2001	30.94	0	2	0	1	0	0	0	0	1	1	5	1	0	0	0	0	0	0	0	0	1	0	0
Plemyria rubiginata	0	28	25.077	23.87	0	1.5	1	0	1	0	0	0	0	1	2	1	0	0	0	0	0	0	1	0	1	0	0
Pterapherapteryx sexalata	0	2	21.9943	19.77	0	1.5	0	1	0	0	0	0	0	1	1	1	0	0	0	0	0	0	1	0	0	0	0
Rhodostrophia vibicaria	1	28	24.5121	28.28	0	2	1	0	0	0	0	0	1	0	2	1	0	0	0	0	1	0	0	0	0.5	0	0
Scopula flaccidaria	0	10	17	21.45	0	2	1	0	0	0	0	0	1	0	3	1	0	0	0	0	1	0	0	0	0	0	0
Scopula floslactata	0	26	30.8519	23.92	0	1.5	1	0	0	0	0	0	1	0	10	1	0	0.5	0	0	1	0	0.5	0	0.5	0	0
Scopula immorata	1	27	27.7604	23.45	0	2	1	0	0	0	0	0	1	0	1	1	0	0	0	0	1	0	0	0	0	0	0
Scopula immutata	1	30	29.1003	21.45	0	2	1	0	0	0	0	0	1	0	10	1	0	0	0	0	1	0.5	0	0	0	0	0
Scopula marginepunctata	0	32	24.9107	22.05	0	2	1	0	0	0	0	0	1	0	6	1	1	0	0	0	1	0	0	0	0	0	0
Scopula nigropunctata	0	28	21.7251	24.68	0	1	1	0	0	0	0	0	1	1	4	1	1	0	0	0	0.5	0	0	1	0.5	0	0
Scopula ornata	1	33	23.9095	21.21	0	2.5	1	0	0	0	0	0	1	0	1	1	1	0	0	0	1	0	0	0	0	0	0
Scopula rubiginata	1	29	28.4169	18.33	0	2.5	1	0	0	0	0	0	1	0	8	1	1	0	0	0	1	0	0	0	0	0	0
Scopula virgulata	1	20	19.9033	21.35	0	2	1	0	0	0	0	0	1	0	2	1	0	0	0	0	0.5	0.5	0	0	0	0	0
Selenia dentaria	0	28	27.9101	39.12	0	2	0	1	0	0	0	0	1	1	10	1	0	0	0	0	0	0	0.5	0	1	0	0
Selenia lunularia	0	31	22.1369	38.68	0	2	0	1	0	0	0	0	1	1	12	1	0	0	0	0	0	0	0.5	0	1	0	0
Selenia tetralunaria	0	25	29.6265	42.81	0	2	0	1	0	0	0	0	0	1	5	1	0	0	0	0	0	0	0.5	0	1	0	0
Siona lineata	1	29	25.934	37.79	0	1	1	0	0	0	0	0	1	0	1	1	0	0	0	0	1	0	0	0	0	0	0
Stegania cararia	0	15	14.5121	21.45	0	1	0	1	0	0	0	0	1	1	1	1	0	0	0	0	0	0	1	0	0	0	0
Stegania dilectaria	0	11	10	22.45	0	1.5	0	1	0	0	0	0	1	1	0.5	1	0	0	0	0	0	0	1	0	0	0	0
Thera juniperata	0	27	28.0455	21.63	0	1	0	0	1	0	0	0	0	1	0.5	1	0	0	0	0	0	0	0	0	0	0	0
Therapis flavicaria	0	7	12	26.93	0	2	0	1	0	0	0	0	1	0	1	1	0	0	0	0	1	0	0	0	0	0	0
Thetidia smaragdaria	0	26	24.6626	26.46	0	1.5	1	0	0	0	0	0	0	0	1	1	0	0	0	0	1	0	0	0	0	0	0
Timandra comae	0	33	28.3047	23.87	0	2.5	1	0	0	0	0	0	1	0	1	1	1	0	0	0	1	0	0	0	0	0	0
Xanthorhoe biriviata	0	26	25.5198	22.49	0	2	0	1	0	0	0	0	1	0	0.5	1	0	0	0	0	1	0	0	0	0	0	0
Xanthorhoe designata	0	27	31.2114	22.98	0	2	0	1	0	0	0	0	1	0	1	1	0	0	0	0	1	0	0	0	0	0	0
Xanthorhoe ferrugata	0	28	31.6171	21.98	0	2	0	1	0	0	0	0	1	0	6	1	0	0	0	0	1	0	0	0	0	0	0
Xanthorhoe fluctuata	0	32	36.3991	22.45	0	2.5	0	1	0	0	0	0	1	0	1	1	0	0	0	0	1	0	0	0	0	0	0
Xanthorhoe quadrifasiata	0	26	22.6173	25.83	0	1.5	1	0	0	0	0	0	1	0	7	1	0	0	0	0	1	0	0	0	0	0	0
Xanthorhoe spadicearia	0	28	29.6558	20.9	0	2	0	1	0	0	0	0	1	0	10	1	0	0	0	0	1	0	0	0	0.5	0	0
