# Supplementary material for: The trinity of ecological contrasts: a case study on rich insect assemblages by means of species, functional and phylogenetic diversity measures
Source: BMC Ecol. 2020 May 10;20:29. doi: 10.1186/s12898-020-00298-3 (PMC7211340; doi:10.1186/s12898-020-00298-3)
Supplement: Supplementary file 6 — Additional file 6. List of sequences of the barcoding region of the mitochondrial COI gene of 441 moth species sampled in 3 riverine landscapes in easternmost Austria. Data used to generate the phylogenetic tree for calculation of various metrics of phylogenetic diversity. All listed sequences are publicly available in the BOLD repository (http://www.boldsystems.org/). The table contains the ID number in the BOLD repository, the respective sample ID, the BIN (Barcode Index Number) of the taxon in BOLD, family, subfamily and genus affiliations of the moths, the taxon names as used in BOLD as well as in the PhD thesis of C. Truxa (viz. the original source of the moth sample data; http://othes.univie.ac.at/25605/), and information on the collectors and origin of the specimens from which the barcoding sequences in the BOLD repository had been obtained. [file 12898_2020_298_MOESM6_ESM.xlsx]

## Sheet: Additional file 4
ProcessID	SampleID	BIN	Family	Subfamily	Genus	Name in BOLD	Name in Truxa 2012	Replacement for	Collectors	Lat	Lon	Elevation (m)	Country	Province/State	Region	Sector	Exact Site
GBMIN33722-13	JF784757	BOLD:ABY7773	Geometridae	Ennominae	Abraxas	Abraxas grossulariata	Abraxas grossulariata
GWORE2182-09	BC ZSM Lep 24005	BOLD:AAC2560	Geometridae	Ennominae	Abraxas	Abraxas sylvata	Abraxas sylvata		A. Haslberger	47.9349	12.9368	400	Germany	Bavaria	Oberbayern	Laufen	Salzachau near Laufen
LEFIA957-10	MM05132	BOLD:AAB6066	Noctuidae	Plusiinae	Abrostola	Abrostola tripartita	Abrostola tripartita		M. Mutanen	60.441	22.202		Finland	Finland Proper	Regio aboensis		Turku, Ruissalo
FBLMT917-09	BC ZSM Lep 25477	BOLD:AAC8312	Noctuidae	Plusiinae	Abrostola	Abrostola triplasia	Abrostola triplasia		Prof. Dr. Josef H. Reichholf	48.1646	11.4815	520	Germany	Bavaria	Oberbayern	Muenchen, Stadt	Muenchen, Obermenzing
GWORL567-09	BC ZSM Lep 22849	BOLD:AAC2783	Geometridae	Larentiinae	Acasis	Acasis viretata	Acasis viretata		Karl Ambil	48.0431	11.1736	581	Germany	Bavaria	Oberbayern		Schlagenhofen am Woerthsee
LEFIA1116-10	MM09893	BOLD:AAH9112	Noctuidae	Acontiinae	Acontia	Acontia trabealis	Emmelia trabealis		L. Kaila, J. Kullberg	39.945	8.615		Italy	Sardinia			Massama
FBLMS417-09	BC ZSM Lep 23742	BOLD:AAC0978	Pyralidae	Phycitinae	Acrobasis	Acrobasis advenella	Acrobasis advenella		A. Haslberger	47.853	12.504	500	Germany	Bavaria	Oberbayern	Traunstein	Uebersee, Tiroler Achenmuendung
FBLMV678-09	BC ZSM Lep 28658	BOLD:AAJ6131	Pyralidae	Phycitinae	Acrobasis	Acrobasis legatea	Acrobasis legatea		Dr. Andreas H. Segerer	48.9258	11.8653	450	Germany	Bavaria	Niederbayern	Kelheim	Kelheim, Ihrlerstein, `Brannt`
LEEUA338-11	MM19746	BOLD:AAV9944	Pyralidae	Phycitinae	Acrobasis	Acrobasis sodalella	Acrobasis sodalella		Ole Karsholt				Slovakia				Vidova
GWORL602-09	BC ZSM Lep 22884	BOLD:AAH4680	Pyralidae	Phycitinae	Acrobasis	Acrobasis suavella	Acrobasis suavella		T. Gruenewald	49.1713	11.9899	382	Germany	Bavaria	Oberpfalz	Regensburg	Kallmuenz, Fischbach
GWORL598-09	BC ZSM Lep 22880	BOLD:AAE0463	Pyralidae	Phycitinae	Acrobasis	Acrobasis tumidana	Conobathra tumidana		T. Gruenewald	48.536	12.233	455	Germany	Bavaria	Niederbayern	Landshut	Adlkofen, Jenkofen
GBMIN83306-17	KT879647	BOLD:AAC3196	Noctuidae	Acronictinae	Acronicta	Acronicta alni	Acronicta alni
GBMIN83307-17	KT879648	BOLD:ACF2281	Noctuidae	Acronictinae	Acronicta	Acronicta auricoma	Acronicta auricoma
GBMIN83309-17	KT879651	BOLD:AAF6047	Noctuidae	Acronictinae	Acronicta	Acronicta cuspis	Acronicta cuspis
GBMIN83319-17	KT879665	BOLD:AAB8242	Noctuidae	Acronictinae	Acronicta	Acronicta megacephala	Acronicta megacephala
GBGL18051-15	KJ508060	BOLD:AAB3300	Noctuidae	Acronictinae	Acronicta	Acronicta psi	Acronicta psi						United Kingdom
LEFIA965-10	MM01529	BOLD:AAC2556	Noctuidae	Acronictinae	Acronicta	Acronicta rumicis	Acronicta rumicis		Marko Mutanen, Panu Vaelimaeki	61.108	28.799		Finland	South Karelia	Savonia australis		Imatra
GBMIN83325-17	KT879674	BOLD:AAE0448	Noctuidae	Acronictinae	Acronicta	Acronicta strigosa	Acronicta strigosa
FBLMU407-09	BC ZSM Lep 27057	BOLD:AAD5496	Noctuidae	Noctuinae	Actinotia	Actinotia polyodon	Actinotia polyodon		Dr. Andreas H. Segerer	48.9258	11.8653	450	Germany	Bavaria	Niederbayern	Kelheim	Kelheim, Ihrlerstein, `Brannt`
GBGL7179-10	GU580751	BOLD:AAC5352	Geometridae	Ennominae	Aethalura	Aethalura punctulata	Aethalura punctulata
LON648-09	NHMO Lep08302	BOLD:AAC2753	Geometridae	Ennominae	Agriopis	Agriopis aurantiaria	Agriopis aurantiaria		Aarvik, Leif	59.672	10.8049		Norway		As		Rustad
PHLAI310-13	TLMF Lep 08805	BOLD:AAC3211	Geometridae	Ennominae	Agriopis	Agriopis bajaria	Agriopis bajaria		Huemer P.	47.181	9.741	521	Austria	Vorarlberg			Thueringen, Lutzau
GBGL7177-10	GU580753	BOLD:AAC0355	Geometridae	Ennominae	Agriopis	Agriopis marginaria	Agriopis marginaria
FBLMS464-09	BC ZSM Lep 23789	BOLD:ACN8815	Crambidae	Crambinae	Agriphila	Agriphila inquinatella	Agriphila inquinatella		A. Haslberger	48.877	11.082	450	Germany	Bavaria	Oberbayern	Eichstaett	Dollnstein
LBCS808-07	UBC-2007-0632	BOLD:AAC0267	Crambidae	Crambinae	Agriphila	Agriphila straminella	Agriphila straminella		Li, A.	49.306	-123.153	13	Canada	British Columbia	Vancouver	Stanley Park	Aquarium
LEATF129-14	TLMF Lep 13441	BOLD:AAE6869	Crambidae	Crambinae	Agriphila	Agriphila tolli	Agriphila tolli		Huemer P.	46.239	11.192	420	Italy	Trentino-Alto Adige/Sudtirol	South Tyrol	Suedtirol	Salurn/ Etschdamm links, Flusskilometer 128,7
FBLMS463-09	BC ZSM Lep 23788	BOLD:AAB9062	Crambidae	Crambinae	Agriphila	Agriphila tristella	Agriphila tristella		A. Haslberger	47.853	12.504	500	Germany	Bavaria	Oberbayern	Traunstein	Uebersee, Tiroler Achenmuendung
LEFIC739-10	MM04842	BOLD:AAC7613	Noctuidae	Noctuinae	Agrochola	Agrochola circellaris	Agrochola circellaris		Marko Mutanen	60.441	22.202		Finland	Finland Proper	Regio Aboensis		Turku
FBLMV398-09	BC ZSM Lep 28378	BOLD:AAC8167	Noctuidae	Noctuinae	Agrochola	Agrochola litura	Agrochola litura		Dr. Theo Gruenewald	48.536	12.233	455	Germany	Bavaria	Niederbayern	Landshut	Adlkofen, Jenkofen
GWOSA403-10	BC ZSM Lep 34464	BOLD:AAC7664	Noctuidae	Noctuinae	Agrochola	Agrochola lychnidis	Agrochola lychnidis		R. Tannert				Germany	Bavaria	Oberfranken		Bindlach OT Stoeckig
GWORO983-09	BC ZSM Lep 32290	BOLD:AAJ1527	Noctuidae	Noctuinae	Agrochola	Agrochola nitida	Agrochola nitida		K. Ambil	48.0431	11.1736	584	Germany	Bavaria	Oberbayern		Schlagenhofen am Woerthsee
GBMIN35008-13	JF497028	BOLD:AAE4415	Crambidae	Spilomelinae	Agrotera	Agrotera nemoralis	Agrotera nemoralis
LEFIL085-10	MM19085	BOLD:ACE7106	Noctuidae	Noctuinae	Agrotis	Agrotis bigramma	Agrotis crassa		Timo Nupponen				Hungary				Kecskemet 20 km S
PHLAA393-09	TLMF Lep 00433	BOLD:ACE6919	Noctuidae	Noctuinae	Agrotis	Agrotis cinerea	Agrotis cinerea		Huemer P.	44.3767	7.13667	2050	Italy		Cuneo		Gias Valcavera/ Demonte NW
LEFIC626-10	MM04568	BOLD:AAB9113	Noctuidae	Noctuinae	Agrotis	Agrotis exclamationis	Agrotis exclamationis		Marko Mutanen	60.441	22.202		Finland	Finland Proper	Regio Aboensis		Turku
CYTC7667-15	NC_022185	BOLD:AAA3364	Noctuidae	Noctuinae	Agrotis	Agrotis ipsilon	Agrotis ipsilon
GBMTG4757-16	NC_022689	BOLD:AAC3884	Noctuidae	Noctuinae	Agrotis	Agrotis segetum	Agrotis segetum
GWOTG818-12	BC ZSM Lep 58629	BOLD:AAM0539	Noctuidae	Noctuinae	Agrotis	Agrotis trux	Agrotis trux		Steidel Ph. D. Junker leg.	36.067	27.983	20	Greece	South Aegean	Rhodos, Dodecanes Islands		Notia Rhodos, 4 km SE Asklipieio,
GBGL7176-10	GU580754	BOLD:AAA8482	Geometridae	Ennominae	Alcis	Alcis repandata	Alcis repandata
FBLMV405-09	BC ZSM Lep 28385	BOLD:AAC3170	Noctuidae	Amphipyrinae	Allophyes	Allophyes oxyacanthae	Allophyes oxyacanthae		Dr. Theo Gruenewald	48.535	12.013	480	Germany	Bavaria	Niederbayern	Landshut	Bruckberg, Ried b. Guendlkofen
GWORN865-09	BC ZSM Lep 20868	BOLD:AAC9096	Geometridae	Ennominae	Alsophila	Alsophila aescularia	Alsophila aescularia		Sommerer			560	Germany	Bavaria	Muenchen	Allach	Allach
GWORE2038-09	BC ZSM Lep 22436	BOLD:AAE6007	Noctuidae	Noctuinae	Ammoconia	Ammoconia caecimacula	Ammoconia caecimacula		A. Hausmann	48.6665	12.6449	342	Germany	Bavaria	Niederbayern		Landau a. d. Isar, Stuetzkraftstufe, Aue
NOCJH035-09	BC-HAXNoctu0035	BOLD:AAF4399	Noctuidae	Amphipyrinae	Amphipyra	Amphipyra livida	Amphipyra livida		G. Orhant	44.0742	3.95338	172	France		Gard	Anduze	Corbes
FBLMV304-09	BC ZSM Lep 28284	BOLD:AAB4107	Noctuidae	Amphipyrinae	Amphipyra	Amphipyra pyramidea	Amphipyra pyramidea		Dr. Theo Gruenewald	48.535	12.013	480	Germany	Bavaria	Niederbayern	Landshut	Bruckberg, Ried b. Guendlkofen
GBMIN83381-17	KX281225	BOLD:AAB3277	Noctuidae	Amphipyrinae	Amphipyra	Amphipyra tragopoginis	Amphipyra tragopoginis						Canada		southern Alberta
RDNMH542-09	CNCLEP00057861	BOLD:ACF0483	Crambidae	Pyraustinae	Anania	Anania coronata	Anania coronata		Hardtke, Nuss				Germany	Saxony-Anhalt			Radebeul, Wahnsdorf
FBLMT934-09	BC ZSM Lep 25494	BOLD:AAD7537	Crambidae	Pyraustinae	Anania	Anania crocealis	Anania crocealis		Dr. Andreas H. Segerer	48.9215	11.9066	395	Germany	Bavaria	Niederbayern	Kelheim	Kelheim, Lehnberg
XAF818-05	2005-ONT-467	BOLD:AAB0989	Crambidae	Pyraustinae	Anania	Anania hortulata	Anania hortulata		Paul Hebert	43.537	-80.134	320	Canada	Ontario	Wellington County	Puslinch Township	Concession 11/Hume Rd
FBLMS056-09	BC ZSM Lep 22979	BOLD:AAB9418	Crambidae	Pyraustinae	Anania	Anania lancealis	Anania lancealis		Alfred Haslberger	47.957	12.904	400	Germany	Bavaria	Oberbayern	Berchtesgadener Land	Laufen, Salzachau-Laufen
LEFID662-10	MM06695	BOLD:AAF3932	Crambidae	Pyraustinae	Anania	Anania stachydalis	Anania stachydalis		Marko Mutanen	60.275	19.58		Finland	Aland Islands			Eckeroe
FBLMS204-09	BC ZSM Lep 23015	BOLD:AAC9116	Crambidae	Pyraustinae	Anania	Anania terrealis	Anania terrealis		Dr. Theo Gruenewald	48.954	12.905	900	Germany	Bavaria	Niederbayern	Regen	Achslach, Rauher Kulm
GWOR3282-08	BC ZSM Lep 15653	BOLD:ACE5222	Crambidae	Pyraustinae	Anania	Anania verbascalis	Anania verbascalis		C. Wang	40.3833	115.95	520	China	Beijing Shi	Yanqing	Dayushu	N4
LBCS654-07	UBC-2007-0357	BOLD:AAA2948	Noctuidae	Noctuinae	Anaplectoides	Anaplectoides prasina	Anaplectoides prasinus		Li, A.	49.301	-123.128	52	Canada	British Columbia	Vancouver	Stanley Park	Hollow Tree Area
GBMIN84017-17	KX281194	BOLD:ABZ1428	Noctuidae	Noctuinae	Anarta	Anarta trifolii	Discestra trifolii						Canada		southern Alberta
GBMIN33823-13	JF784752	BOLD:AAB7137	Geometridae	Ennominae	Angerona	Angerona prunaria	Angerona prunaria
GWORL564-09	BC ZSM Lep 22846	BOLD:AAD6193	Noctuidae	Noctuinae	Anorthoa	Anorthoa munda	Orthosia munda		Karl Ambil	48.0431	11.1736	581	Germany	Bavaria	Oberbayern		Schlagenhofen am Woerthsee
GBMIN33723-13	JF784755	BOLD:AAC8298	Geometridae	Larentiinae	Anticollix	Anticollix sparsata	Anticollix sparsata
GWORL333-09	BC ZSM Lep 22045	BOLD:AAC0154	Noctuidae	Noctuinae	Apamea	Apamea crenata	Apamea crenata		W. Schacht	47.45	11.0667	1650	Germany	Bavaria	Oberbayern		Kreuzeck bei Garmisch
GBMIN22543-13	JX282426	BOLD:AAD3336	Noctuidae	Noctuinae	Apamea	Apamea epomidion	Apamea characterea
GWORL304-09	BC ZSM Lep 22016	BOLD:AAB1551	Noctuidae	Noctuinae	Apamea	Apamea monoglypha	Apamea monoglypha		U. Buchsbaum	47.45	11.0667	1600	Germany	Bavaria	Oberbayern		Wettersteingebirge, Kreuzeck
GWORO670-09	BC ZSM Lep 27606	BOLD:AAC0150	Noctuidae	Noctuinae	Apamea	Apamea scolopacina	Apamea scolopacina		K. Ambil	48.0431	11.1736	581	Germany	Bavaria	south		Schlagenhofen am Woerthsee
XAE290-04	Moth4290.03	BOLD:AAA8789	Noctuidae	Noctuinae	Apamea	Apamea unanimis	Apamea unanimis		Paul Hebert	43.537	-80.134	320	Canada	Ontario	Wellington County	Puslinch Township	Concession 11/Hume Rd
GBMIN33821-13	JF784756	BOLD:AAD4663	Geometridae	Ennominae	Apeira	Apeira syringaria	Apeira syringaria
XAC245-04	04HBL006245	BOLD:AAA5606	Pyralidae	Galleriinae	Aphomia	Aphomia sociella	Aphomia sociella		Paul Hebert	43.537	-80.134	320	Canada	Ontario	Wellington County	Puslinch Township	Concession 11/Hume Rd
GWORM171-09	BC ZSM Lep 24220	BOLD:AAA8276	Geometridae	Larentiinae	Aplocera	Aplocera plagiata	Aplocera plagiata		A. Haslberger	48.8715	10.9972	550	Germany	Bavaria	Oberbayern	Eichstaett	Moernsheim
LEFIA997-10	MM05754	BOLD:AAJ1357	Limacodidae	Limacodinae	Apoda	Apoda limacodes	Apoda limacodes		R. Haverinen				Estonia		Saaremaa		Soevre
GBMIN80081-17	KX050218	BOLD:ACL5457	Erebidae	Arctiinae	Arctia	Arctia villica	Arctia villica
LEFIB064-10	MM00352	BOLD:AAD2617	Noctuidae	Noctuinae	Arenostola	Arenostola phragmitidis	Arenostola semicana		Marko Mutanen	59.982	24.438		Finland	Uusimaa	Nylandia		Kirkkonummi
FBLMZ552-12	BC ZSM Lep 61308	BOLD:ACG4846	Geometridae	Ennominae	Artiora	Artiora evonymaria	Artiora evonymaria		Peter Lichtmannecker	48.5827	12.2263	380	Germany	Bavaria	Niederbayern	Landshut, Stadt	Gretlmuehle/Saeumelwasen
GBGL18310-15	LC047740	BOLD:AAC0403	Geometridae	Ennominae	Ascotis	Ascotis selenaria	Ascotis selenaria						Japan
GBMIN23910-13	AB731751	BOLD:ADB8657	Noctuidae	Amphipyrinae	Asteroscopus	Asteroscopus sphinx	Asteroscopus sphinx		Klaus Hermansen				Denmark		Southern Zealand
GWORL456-09	BC ZSM Lep 22358	BOLD:AAF6285	Geometridae	Larentiinae	Asthena	Asthena anseraria	Asthena anseraria		A. Hausmann	48.2572	11.545	480	Germany	Bavaria	Oberbayern		Oberschleissheim, MW 20
GWORE2029-09	BC ZSM Lep 22427	BOLD:AAC5365	Noctuidae	Noctuinae	Atethmia	Atethmia centrago	Atethmia centrago		K. Ambil	48.1919	11.4569	500	Germany	Bavaria	Oberbayern		Muenchen - Allach
GWORB2778-08	BC ZSM Lep 13458	BOLD:AAG5875	Noctuidae	Noctuinae	Athetis	Athetis gluteosa	Athetis gluteosa		C. Wang	40.3833	115.95	520	China	Beijing Shi	Yanqing		Dayushu
LEFID459-10	MM06399	BOLD:AAF6272	Noctuidae	Noctuinae	Athetis	Athetis lepigone	Proxenus lepigone		Marko Mutanen, Nestori Mutanen	65.052	24.876		Finland		Ostrobottnia borealis pars australis		Hailuoto
FBLMV395-09	BC ZSM Lep 28375	BOLD:AAD5852	Noctuidae	Noctuinae	Atypha	Atypha pulmonaris	Atypha pulmonaris		Dr. Theo Gruenewald	48.5552	12.0793	435	Germany	Bavaria	Niederbayern	Landshut	Altdorf/Ndb., Eugenbach
GWORO846-09	BC ZSM Lep 30538	BOLD:AAB4345	Noctuidae	Plusiinae	Autographa	Autographa gamma	Autographa gamma		E. Albert	48.9792	13.3903		Germany	Bavaria			Riedlhuette
FBLMU114-09	BC ZSM Lep 25624	BOLD:AAB6626	Noctuidae	Noctuinae	Axylia	Axylia putris	Axylia putris		Dr. Theo Gruenewald	48.529	12.116	400	Germany	Bavaria	Niederbayern	Landshut, Stadt	Landshut-West
LOT383-04	04HBL002383	BOLD:ABY9367	Geometridae	Ennominae	Biston	Biston betularia	Biston betularia		P.D.N. Hebert	35.7	-83.5		United States	Tennessee	Sevier County	Gatlinburg	Cobbly Nob
GBMIN33718-13	JF784765	BOLD:AAA6653	Geometridae	Ennominae	Cabera	Cabera exanthemata	Cabera exanthemata
GBGL7169-10	GU580761	BOLD:AAA9589	Geometridae	Ennominae	Cabera	Cabera pusaria	Cabera pusaria
GWORL622-09	BC ZSM Lep 22904	BOLD:AAB9605	Pyralidae	Phycitinae	Cadra	Cadra cautella	Cadra furcatella	Cadra_furcatella	T. Gruenewald	48.547	13.223	350	Germany	Bavaria	Niederbayern	Passau	Ortenburg
GBMIN82132-17	KX436519	BOLD:AAI3964	Erebidae	Lymantriinae	Calliteara	Calliteara pudibunda	Calliteara pudibunda
GBMIN33724-13	JF784753	BOLD:AAB5336	Geometridae	Ennominae	Campaea	Campaea margaritaria	Campaea margaritata
LEFIC184-10	MM03540	BOLD:AAA8017	Geometridae	Larentiinae	Camptogramma	Camptogramma bilineata	Camptogramma bilineata		Marko Mutanen	59.982	24.438		Finland	Uusimaa	Nylandia		Kirkkonummi
FBLMT913-09	BC ZSM Lep 25473	BOLD:AAB6999	Noctuidae	Noctuinae	Caradrina	Caradrina clavipalpis	Paradrina clavipalpis		Prof. Dr. Josef H. Reichholf	49.1703	11.9628	375	Germany	Bavaria	Oberpfalz	Regensburg	Kallmuenz, Zaar
CGUKD335-09	UKLB36D11	BOLD:AAF2190	Noctuidae	Noctuinae	Caradrina	Caradrina kadenii	Platyperigea kadenii		G.M.Haggett	50.731	-2.733		United Kingdom	England	Dorset	Nettlecombe	Walditch
GBMIN84348-17	KX281218	BOLD:AAA6694	Noctuidae	Noctuinae	Caradrina	Caradrina morpheus	Caradrina morpheus						Canada		southern Alberta
CGUKA149-09	UKLB2E09	BOLD:AAC2080	Crambidae	Acentropinae	Cataclysta	Cataclysta lemnata	Elophila lemnata		RAB 305	51.62	0.04		United Kingdom	England	Essex		Woodford Green
GBMIN80817-17	KX343609	BOLD:AAC2047	Geometridae	Larentiinae	Catarhoe	Catarhoe cuculata	Catarhoe cuculata
GBGL10150-12	HQ006164	BOLD:AAK2247	Erebidae	Erebinae	Catephia	Catephia alchymista	Catephia alchymista
GWORE2045-09	BC ZSM Lep 22443	BOLD:AAD1952	Erebidae	Erebinae	Catocala	Catocala electa	Catocala electa		A. Hausmann	48.6662	12.6449	342	Germany	Bavaria	Niederbayern		Landau a. d. Isar, Stuetzkraftstufe, Damm
LEFIC508-10	MM04216	BOLD:ACE8723	Erebidae	Erebinae	Catocala	Catocala nupta	Catocala nupta		Marko Mutanen	59.956	20.012		Finland	Aland Islands			Lemland
CGUKB629-09	UKLB18C08	BOLD:AAC2294	Crambidae	Crambinae	Catoptria	Catoptria falsella	Catoptria falsella		SPC 315	50.99	0.94		United Kingdom	England	Kent	(VC15)	New Romney
GBGL10427-12	HQ340178	BOLD:AAC7380	Geometridae	Ennominae	Cepphis	Cepphis advenaria	Cepphis advenaria
LEFID221-10	MM06078	BOLD:AAE1774	Notodontidae	Notodontinae	Cerura	Cerura erminea	Cerura erminea		Markus Rantala	60.231	27		Finland		Karelia australis		Hamina
LEFIA467-10	MM01538	BOLD:AAB9497	Noctuidae	Noctuinae	Charanyca	Charanyca ferruginea	Rusina ferruginea		Marko Mutanen, Panu Vaelimaeki	61.108	28.799		Finland	South Karelia			Imatra
LEFIF649-10	MM12562	BOLD:AAB4764	Noctuidae	Noctuinae	Charanyca	Charanyca trigrammica	Charanyca trigrammica		Marko Mutanen, Panu Vaelimaeki	60.011	22.498		Finland		Regio Aboensis		Dragsfjaerd
GBMIN33736-13	JF784729	BOLD:AAB0547	Geometridae	Ennominae	Chiasmia	Chiasmia clathrata	Chiasmia clatratha
GWORL633-09	BC ZSM Lep 22915	BOLD:AAC4987	Crambidae	Crambinae	Chilo	Chilo phragmitella	Chilo phragmitella		T. Gruenewald	48.529	12.116	400	Germany	Bavaria	Niederbayern	Landshut, Stadt	Landshut-West
GWOSO509-11	BC ZSM Lep 45115	BOLD:ABY5630	Geometridae	Geometrinae	Chlorissa	Chlorissa cloraria	Chlorissa cloraria		Weigert			1500	Austria	Tirol	Nordtirol	Landeck	Pillerhoehe
GWORG077-08	BC ZSM Lep 02897	BOLD:AAA9515	Geometridae	Larentiinae	Chloroclysta	Chloroclysta siterata	Chloroclysta siterata		K. Ambil	48.0437	11.1728	581	Germany	Bavaria	south	Schlagenhofen	Schlagenhofen am Woerthsee
GWORL558-09	BC ZSM Lep 22840	BOLD:AAB1832	Geometridae	Larentiinae	Chloroclystis	Chloroclystis v-ata	Chloroclystis v-ata		Alfred Haslberger	47.547	12.9686	750	Germany	Bavaria	Oberbayern	Berchtesgadener Land	Schoenau, Rinnkendlsteig
FBLMS456-09	BC ZSM Lep 23781	BOLD:AAC0540	Crambidae	Crambinae	Chrysoteuchia	Chrysoteuchia culmella	Chrysoteuchia culmella		A. Haslberger	48.871	10.997	550	Germany	Bavaria	Oberbayern	Eichstaett	Moernsheim
GWORE1985-09	BC ZSM Lep 22383	BOLD:AAC8267	Drepanidae	Drepaninae	Cilix	Cilix glaucata	Cilix glaucatus		A. Hausmann	48.2572	11.545	480	Germany	Bavaria	Oberbayern		Oberschleissheim, MW20
GWOSQ534-11	BC ZSM Lep 57015	BOLD:AAZ9791	Noctuidae	Noctuinae	Cleoceris	Cleoceris scoriacea	Cleoceris scoriacea		C. Zehentner	38.0167	22.1	750	Greece	Peloponnese			Kalavrita
LEFID655-10	MM06682	BOLD:AAE8656	Notodontidae	Pygaerinae	Clostera	Clostera anastomosis	Clostera anastomosis		Marko Mutanen	60.275	19.58		Finland	Aland Islands			Eckeroe
LEFIA084-10	MM01003	BOLD:AAC5006	Notodontidae	Pygaerinae	Clostera	Clostera curtula	Clostera curtula		Marko Mutanen, Panu Vaelimaeki	61.108	28.799		Finland	South Karelia			Imatra
GWORO435-09	BC ZSM Lep 19790	BOLD:AAD4105	Erebidae	Hypeninae	Colobochyla	Colobochyla salicalis	Colobochyla salicalis		K. Ambil	48.0431	11.1736	581	Germany	Bavaria	south	Schlagenhofen	Schlagenhofen am Woerthsee
FBLMT421-09	BC ZSM Lep 24981	BOLD:AAC2611	Noctuidae	Pantheinae	Colocasia	Colocasia coryli	Colocasia coryli		Dr. Theo Gruenewald	48.553	12.384	480	Germany	Bavaria	Niederbayern	Landshut	Kroening, Oberschnittenkofen
GBMIN80820-17	KX788607	BOLD:AAB4885	Geometridae	Larentiinae	Colostygia	Colostygia pectinataria	Colostygia pectinataria
GBMIN33728-13	JF784745	BOLD:AAB0887	Geometridae	Ennominae	Colotois	Colotois pennaria	Colotois pennaria
GBMIN33807-13	JF784786	BOLD:AAC3677	Geometridae	Geometrinae	Comibaena	Comibaena bajularia	Comibaena bajularia
LEFIL102-10	MM19102	BOLD:AAK5012	Noctuidae	Noctuinae	Conisania	Conisania luteago	Hadena luteago		Kari Nupponen				Russia	Orenburgskaya Oblast			Schibendy valley
GBMIN23909-13	AB731749	BOLD:AAE1819	Noctuidae	Noctuinae	Conistra	Conistra erythrocephala	Conistra eurythrocephala		Klaus Hermansen				Denmark		Southern Zealand
FBLMS305-09	BC ZSM Lep 23250	BOLD:AAB7880	Noctuidae	Noctuinae	Conistra	Conistra vaccinii	Conistra vaccinii		Dr. Theo Gruenewald	48.6081	12.3113	235	Germany	Bavaria	Niederbayern	Landshut	Niederaichbach
LEFIL064-10	MM19064	BOLD:AAE9788	Noctuidae	Noctuinae	Cosmia	Cosmia affinis	Cosmia affinis		Timo Nupponen				Russia	Chelyabinskaya Oblast	Cheliabinsk oblast		Kizilskoye
GWORZ546-10	BC ZSM Lep 31757	BOLD:AAJ5590	Noctuidae	Noctuinae	Cosmia	Cosmia diffinis	Cosmia diffinis		A. Haslberger	47.765	12.5378	900	Germany	Bavaria	Oberbayern	Traunstein	Traunstein - Weissachental
GWORZ547-10	BC ZSM Lep 31758	BOLD:AAE9789	Noctuidae	Noctuinae	Cosmia	Cosmia pyralina	Cosmia pyralina		A. Haslberger	48.0232	12.828	370	Germany	Bavaria	Oberbayern	Berchtesgadener Land	Salzachau bei Fridolfing / Nilling
GWORO672-09	BC ZSM Lep 27608	BOLD:AAB9038	Noctuidae	Noctuinae	Cosmia	Cosmia trapezina	Cosmia trapezina		K. Ambil	48.0431	11.1736	581	Germany	Bavaria	south		Schlagenhofen am Woerthsee
LEFIA219-10	MM01250	BOLD:AAB4250	Geometridae	Larentiinae	Cosmorhoe	Cosmorhoe ocellata	Cosmorhoe ocellata		Marko Mutanen, Panu Vaelimaeki	61.108	28.799		Finland	South Karelia			Imatra
GWOSA835-10	BC ZSM Lep 36701	BOLD:AAD1079	Geometridae	Larentiinae	Costaconvexa	Costaconvexa polygrammata	Costaconvexa polygrammata		Politzar				Greece				Neapoli
GWORL637-09	BC ZSM Lep 22919	BOLD:AAA6138	Crambidae	Crambinae	Crambus	Crambus pratella	Crambus pratella		T. Gruenewald	48.241	11.593	490	Germany	Bavaria	Oberbayern	Muenchen	Oberschleissheim, Schleissheimer Wald
GBGL10134-12	HQ006148	BOLD:AAB6108	Noctuidae	Acronictinae	Craniophora	Craniophora ligustri	Craniophora ligustri
GBGL10420-12	HQ340171	BOLD:AAB0677	Geometridae	Ennominae	Crocallis	Crocallis elinguaria	Crocallis elinguaria
CGUKA119-09	UKLB2C03	BOLD:AAD6780	Noctuidae	Bryophilinae	Cryphia	Cryphia algae	Cryphia algae		RAB 288	51.62	0.04		United Kingdom	England	Essex		Woodford Green
FBLMU529-09	BC ZSM Lep 27179	BOLD:AAD1825	Erebidae	Arctiinae	Cybosia	Cybosia mesomella	Cybosia mesomella		Dr. Andreas H. Segerer	49.2855	12.3592	380	Germany	Bavaria	Oberpfalz	Schwandorf	Bodenwoehr, Breitenbrucker Weiher
PHLAA468-09	TLMF Lep 00508	BOLD:AAD6103	Geometridae	Sterrhinae	Cyclophora	Cyclophora annularia	Cyclophora annularia		Huemer P.	43.9825	7.56056	480	France	Provence-Alpes-Cote d'Azur			Saorge SE
GWORM032-09	BC ZSM Lep 24081	BOLD:ABX5086	Geometridae	Sterrhinae	Cyclophora	Cyclophora linearia	Cyclophora linearia		A. Haslberger	48.8769	11.0818	450	Germany	Bavaria	Oberbayern	Eichstaett	Dollnstein
GBGL4810-08	EU443361	BOLD:AAB4698	Geometridae	Sterrhinae	Cyclophora	Cyclophora punctaria	Cyclophora punctaria
LEFIB212-10	MM00664	BOLD:AAB7884	Sphingidae	Macroglossinae	Deilephila	Deilephila porcellus	Deilephila porcellus		Marko Mutanen	60.836	21.48		Finland		Regio Aboensis		Laitila
CGUKD787-09	UKLB41B12	BOLD:AAC5270	Pyralidae	Phycitinae	Delplanqueia	Delplanqueia dilutella	Pempeliella dilutella			56.496	-5.567		United Kingdom	England	Main Argyll
FBLMT909-09	BC ZSM Lep 25469	BOLD:AAD6191	Noctuidae	Eustrotiinae	Deltote	Deltote bankiana	Deltote bankiana		Dr. Andreas H. Segerer	47.9327	11.1245	535	Germany	Bavaria	Oberbayern	Weilheim-Schongau	Diessen am Ammersee, Alte Ammer
LEFIA448-10	MM01512	BOLD:AAB9793	Noctuidae	Eustrotiinae	Deltote	Deltote pygarga	Deltote pygarga		Marko Mutanen, Panu Vaelimaeki	61.108	28.799		Finland	South Karelia			Imatra
GWORO997-09	BC ZSM Lep 32304	BOLD:AAA6511	Noctuidae	Plusiinae	Diachrysia	Diachrysia chrysitis	Diachrysia chrysitis		A. Hausmann	39.9878	15.7203	650	Italy	Basilicata	Potenza		Maratea, Statua del Redentore
GBMIN80132-17	KX050233	BOLD:AAB8660	Erebidae	Arctiinae	Diacrisia	Diacrisia sannio	Diacrisia sannio
FBLMU487-09	BC ZSM Lep 27137	BOLD:AAB9868	Erebidae	Arctiinae	Diaphora	Diaphora mendica	Diaphora mendica		Dr. Klaus Schmalzbauer	49.7068	12.0112	410	Germany	Bavaria	Oberpfalz	Neustadt a.d.Waldnaab	Schwarzenbach, Parkstein-Huetten
GWORL291-09	BC ZSM Lep 22003	BOLD:AAD6686	Noctuidae	Noctuinae	Diarsia	Diarsia brunnea	Diarsia brunnea		U. Buchsbaum	47.45	11.0667	1600	Germany	Bavaria	Oberbayern		Wettersteingebirge, Kreuzeck
GWORL335-09	BC ZSM Lep 22047	BOLD:ACE8687	Noctuidae	Noctuinae	Diarsia	Diarsia rubi	Diarsia rubi		W. Schacht	47.8486	11.595	686	Germany	Bavaria	Oberbayern		Dietramszell (Zeller Wald)
GBMIN20882-13	JN401246	BOLD:AAE8447	Noctuidae	Dilobinae	Diloba	Diloba caeruleocephala	Diloba caeruleocephala
GWORL649-09	BC ZSM Lep 22931	BOLD:AAC9877	Crambidae	Schoenobiinae	Donacaula	Donacaula forficella	Donacaula forficella		T. Gruenewald	49.1713	11.9899	382	Germany	Bavaria	Oberpfalz	Regensburg	Kallmuenz, Fischbach
GBGL4823-08	EU443348	BOLD:AAB8918	Drepanidae	Drepaninae	Drepana	Drepana falcataria	Drepana falcataria
GWORZ130-10	BC ZSM Lep 30771	BOLD:ADH0342	Notodontidae	Notodontinae	Drymonia	Drymonia dodonaea	Drymonia dodonaea		A. Hausmann	39.9017	16.1156	1800	Italy	Calabria	Cosenza		M. Pollino, Colle del Dragone
GWORZ129-10	BC ZSM Lep 30770	BOLD:AAL6610	Notodontidae	Notodontinae	Drymonia	Drymonia querna	Drymonia querna		A. Hausmann	39.2492	16.2892	600	Italy	Calabria	Cosenza		Donnici Inferiore
LEFIC868-10	MM05138	BOLD:AAC5196	Noctuidae	Noctuinae	Dypterygia	Dypterygia scabriuscula	Dypterygia scabriuscula		Marko Mutanen	60.441	22.202		Finland	Finland Proper	Regio Aboensis		Turku
FBLMU558-09	BC ZSM Lep 27208	BOLD:AAK9768	Erebidae	Arctiinae	Dysauxes	Dysauxes ancilla	Dysauxes ancilla		Dr. Andreas H. Segerer	49.0275	11.9969	390	Germany	Bavaria	Oberpfalz	Regensburg	Pettendorf, NSG Greifenberg
GBGL18622-15	KJ508061	BOLD:AAA3843	Geometridae	Larentiinae	Dysstroma	Dysstroma truncata	Chloroclysta truncata						United Kingdom
GBMIN39016-13	GQ433611	BOLD:AAA2586	Geometridae	Larentiinae	Ecliptopera	Ecliptopera silaceata	Ecliptopera silaceata
FBLMT804-09	BC ZSM Lep 25364	BOLD:AAF6450	Crambidae	Pyraustinae	Ecpyrrhorrhoe	Ecpyrrhorrhoe rubiginalis	Ecpyrrhorrhoe rubiginalis		Dr. Andreas H. Segerer	48.9519	11.9974	380	Germany	Bavaria	Niederbayern	Kelheim	Bad Abbach, Oberndorf
LBCS143-07	UBC-2007-0136	BOLD:AAA2073	Geometridae	Ennominae	Ectropis	Ectropis crepuscularia	Ectropis crepuscularia		Li, A.	49.301	-123.128	52	Canada	British Columbia	Vancouver	Stanley Park	Hollow Tree Area
GWOR4034-09	BC ZSM Lep 21318	BOLD:AAL0018	Noctuidae	Noctuinae	Egira	Egira conspicillaris	Egira conspicillaris		Peter Schwarzbauer	48.8619	10.9967	430	Germany	Bavaria	Oberbayern	Eichstaett Lkr	Moernsheim, Steinbruch 2 km w
GBGL15092-14	KC571064	BOLD:AAB6833	Erebidae	Arctiinae	Eilema	Eilema complana	Eilema complana
CGUKA257-09	UKLB3F11	BOLD:AAC1074	Erebidae	Arctiinae	Eilema	Eilema griseola	Eilema griseola		CWP 2049	51.48	-0.47		United Kingdom	England	Middlesex	Harmondsworth
LEFIA690-10	MM01831	BOLD:AAC1077	Erebidae	Arctiinae	Eilema	Eilema sororcula	Eilema sororcula		Marko Mutanen, Panu Vaelimaeki	61.108	28.799		Finland	South Karelia			Imatra
FBLMU388-09	BC ZSM Lep 27038	BOLD:AAE0188	Noctuidae	Noctuinae	Elaphria	Elaphria venustula	Elaphria venustula		Dr. Andreas H. Segerer	49.0063	12.0768	359	Germany	Bavaria	Oberpfalz	Regensburg, Stadt	Regensburg, Kumpfmuehl
GWORM321-09	BC ZSM Lep 24370	BOLD:AAC3785	Geometridae	Larentiinae	Electrophaes	Electrophaes corylata	Electrophaes corylata		A. Hausmann	48.2572	11.545	480	Germany	Bavaria	Oberbayern	Munich	Oberschleissheim, MW20
FBLMU261-09	BC ZSM Lep 25771	BOLD:AAC4080	Crambidae	Acentropinae	Elophila	Elophila nymphaeata	Elophila nymphaeata		Dr. Andreas H. Segerer	49.1891	12.1923	510	Germany	Bavaria	Oberpfalz	Regensburg	Regenstauf, Kreuth
LASTS443-14	TLMF Lep 14895	BOLD:ACP7474	Pyralidae	Phycitinae	Ematheudes	Ematheudes punctella	Ematheudes punctella		Huemer P.	46.239	11.192	420	Italy	Trentino-Alto Adige/Sudtirol	South Tyrol	Suedtirol	Salurn/ Etschdamm links, Flusskilometer 128,7
FBLMT864-09	BC ZSM Lep 25424	BOLD:AAA7455	Noctuidae	Noctuinae	Enargia	Enargia paleacea	Enargia paleacea		Dr. Andreas H. Segerer	49.0063	12.0768	359	Germany	Bavaria	Oberpfalz	Regensburg, Stadt	Regensburg, Kumpfmuehl
GWORL579-09	BC ZSM Lep 22861	BOLD:AAC5906	Pyralidae	Pyralinae	Endotricha	Endotricha flammealis	Endotricha flammealis		T. Gruenewald	48.529	12.116	400	Germany	Bavaria	Niederbayern	Landshut, Stadt	Landshut-West
LEFIA317-10	MM01364	BOLD:ABZ3115	Geometridae	Ennominae	Ennomos	Ennomos autumnaria	Ennomos autumnaria		Marko Mutanen, Panu Vaelimaeki	61.108	28.799		Finland	South Karelia			Imatra
LEFIF216-10	MM10929	BOLD:AAC3921	Geometridae	Ennominae	Ennomos	Ennomos fuscantaria	Ennomos fuscantaria		Marko Mutanen, Panu Vaelimaeki	59.836	23.236		Finland		Nylandia		Hanko
FBLMZ208-12	BC ZSM Lep 64289	BOLD:AAD1430	Pyralidae	Phycitinae	Ephestia	Ephestia woodiella	Ephestia parasitella		Alfred Haslberger	49.9911	9.76101	225	Germany	Bavaria	Unterfranken	Main-Spessart	Karlstadt, Gambach
GBMIN33828-13	JF784742	BOLD:AAC2597	Geometridae	Ennominae	Epione	Epione repandaria	Epione repandaria
GBMIN38956-13	GQ433614	BOLD:ACE4142	Geometridae	Larentiinae	Epirrhoe	Epirrhoe alternata	Epirrhoe alternata
LEFIG573-10	MM14728	BOLD:ABZ1400	Geometridae	Larentiinae	Epirrita	Epirrita dilutata	Epirrita dilutata		Marko Mutanen, Petri Hirvonen, Panu Vaelimaeki	60.292	19.885		Finland	Aland Islands			Finstroem
GWORU312-10	BC ZSM Lep 31903	BOLD:ACF5765	Noctuidae	Noctuinae	Episema	Episema glaucina	Episema tersa	Episema tersa	A. Hausmann	40.1389	15.8369	1600	Italy	Basilicata	Potenza		Mte. Sirino, supra Lg. Laudemio
GBMIN33708-13	JF784787	BOLD:AAB4418	Geometridae	Ennominae	Erannis	Erannis defoliaria	Erannis defoliaria
GBMAB1255-15	KP693961	BOLD:AAB7421	Pyralidae	Phycitinae	Etiella	Etiella zinckenella	Etiella zinckenella		JJ Dombroskie				Canada	Manitoba	BC, Tranquille Ecological Reserve
LEFID064-10	MM05673	BOLD:AAF1026	Noctuidae	Condicinae	Eucarta	Eucarta virgo	Eucarta virgo		Petri Hirvonen	60.305	22.168		Finland		Regio Aboensis		Parainen
LEFIA276-10	MM01316	BOLD:AAD0146	Geometridae	Larentiinae	Euchoeca	Euchoeca nebulata	Euchoeca nebulata		Marko Mutanen, Panu Vaelimaeki	61.108	28.799		Finland	South Karelia			Imatra
LNEL223-06	CNCLEP00020419	BOLD:AAB3829	Crambidae	Scopariinae	Eudonia	Eudonia lacustrata	Eudonia lacustrata		J Tabell	61.583	26.017		Finland	Paijanne Tavastia	Hartola		Eh
FBLMS448-09	BC ZSM Lep 23773	BOLD:AAE4544	Crambidae	Scopariinae	Eudonia	Eudonia laetella	Eudonia laetella		A. Haslberger	47.694	12.85	480	Germany	Bavaria	Oberbayern	Berchtesgadener Land	Schneizlreuth, Baumgarten
CGUKA401-09	UKLB5C03	BOLD:AAB3830	Crambidae	Scopariinae	Eudonia	Eudonia mercurella	Eudonia mercurella		RAB 553	51.06	-2.41		United Kingdom	England	Somerset		Wincanton
CGUKB841-09	UKLB20E08	BOLD:AAC1694	Crambidae	Scopariinae	Eudonia	Eudonia pallida	Eudonia pallida		SPC 122	50.99	0.94		United Kingdom	England	Kent	(VC15)	New Romney
CGUKB406-09	UKLB15H07	BOLD:AAB1558	Crambidae	Scopariinae	Eudonia	Eudonia truncicolella	Eudonia truncicolella		SMP 524	54.18	-2.78		United Kingdom	England	Lancashire		Leighton Moss
FBLMU775-09	BC ZSM Lep 27805	BOLD:AAE4805	Noctuidae	Noctuinae	Eugnorisma	Eugnorisma depuncta	Eugnorisma depuncta		Prof. Dr. Josef H. Reichholf	48.1646	11.4815	520	Germany	Bavaria	Oberbayern	Muenchen, Stadt	Muenchen, Obermenzing
LEFIA425-10	MM01488	BOLD:AAD6837	Geometridae	Larentiinae	Eulithis	Eulithis mellinata	Eulithis mellinata		Marko Mutanen, Panu Vaelimaeki	61.108	28.799		Finland	South Karelia			Imatra
GWORE1997-09	BC ZSM Lep 22395	BOLD:ACE4737	Geometridae	Larentiinae	Eupithecia	Eupithecia absinthiata	Eupithecia absinthiata		K. Ambil	48.1919	11.4569	500	Germany	Bavaria	Oberbayern		Muenchen - Allach
FBLMT428-09	BC ZSM Lep 24988	BOLD:ACF3612	Geometridae	Larentiinae	Eupithecia	Eupithecia assimilata	Eupithecia assimilata		Dr. Theo Gruenewald	48.6081	12.3113	375	Germany	Bavaria	Niederbayern	Landshut	Niederaichbach
GWORL502-09	BC ZSM Lep 22784	BOLD:ACE9420	Geometridae	Larentiinae	Eupithecia	Eupithecia centaureata	Eupithecia centaureata		Alfred Haslberger	48.8715	10.9972	550	Germany	Bavaria	Oberbayern	Eichstaett	Moernsheim
GWORL916-09	BC MI 0063	BOLD:ABZ6426	Geometridae	Larentiinae	Eupithecia	Eupithecia haworthiata	Eupithecia haworthiata		M. Infusino	38.1406	15.0506	1	Italy	Sicily			Laghetti di Marinello
GWORE2034-09	BC ZSM Lep 22432	BOLD:AAB8916	Geometridae	Larentiinae	Eupithecia	Eupithecia inturbata	Eupithecia inturbata		K. Ambil	48.1919	11.4569	500	Germany	Bavaria	Oberbayern		Muenchen - Allach
XAE488-04	Moth4488.03	BOLD:ACE5948	Geometridae	Larentiinae	Eupithecia	Eupithecia satyrata	Eupithecia satyrata		Paul Hebert	43.537	-80.134	320	Canada	Ontario	Wellington County	Puslinch Township	Concession 11/Hume Rd
GWORL503-09	BC ZSM Lep 22785	BOLD:AAD5171	Geometridae	Larentiinae	Eupithecia	Eupithecia selinata	Eupithecia selinata		Alfred Haslberger	47.547	12.9686	750	Germany	Bavaria	Oberbayern	Berchtesgadener Land	Schoenau, Rinnkendlsteig
GWORE2011-09	BC ZSM Lep 22409	BOLD:AAC7394	Geometridae	Larentiinae	Eupithecia	Eupithecia tenuiata	Eupithecia tenuiata		A. Hausmann	48.2572	11.545	480	Germany	Bavaria	Oberbayern		Oberschleissheim, MW20
GBMIN80842-17	KX343578		Geometridae	Larentiinae	Eupithecia	Eupithecia virgaureata	Eupithecia virgaureata
GBMIN80157-17	KX241492	BOLD:AAD9583	Erebidae	Arctiinae	Euplagia	Euplagia quadripunctaria	Euplagia quadripunctaria						Italy		Lazio, Rieti, Poggio Catino, loc. Capocasale
GBMIN22536-13	JX282440	BOLD:AAC2054	Noctuidae	Noctuinae	Euplexia	Euplexia lucipara	Euplexia lucipara
GBMIN82153-17	KX436526	BOLD:AAC3712	Erebidae	Lymantriinae	Euproctis	Euproctis similis	Euproctis similis
FBLMV399-09	BC ZSM Lep 28379	BOLD:AAC7414	Noctuidae	Noctuinae	Eupsilia	Eupsilia transversa	Eupsilia transversa		Dr. Theo Gruenewald	48.513	12.075	400	Germany	Bavaria	Niederbayern	Landshut	Eching, Obere Isarau
LEFIA126-10	MM01056	BOLD:AAC1584	Lasiocampidae	Lasiocampinae	Euthrix	Euthrix potatoria	Euthrix potatoria		Marko Mutanen, Panu Vaelimaeki	61.108	28.799		Finland	South Karelia			Imatra
PHLAA694-09	TLMF Lep 00734	BOLD:ABZ9296	Noctuidae	Noctuinae	Euxoa	Euxoa distinguenda	Euxoa distinguenda		Huemer P.	46.0539	12.7761	110	Italy		Udine		Magredi di Vivaro, 7 km SSW Vivaro
LEFIH096-10	MM14909	BOLD:ACE8354	Noctuidae	Noctuinae	Euxoa	Euxoa vitta	Euxoa vitta		Nils Ryrholm	56.5627	18.3931		Sweden	Gotland			Sundre
LEFIE807-10	MM10001	BOLD:AAE0382	Crambidae	Glaphyriinae	Evergestis	Evergestis aenealis	Evergestis aenealis		Marko Mutanen	62.042	30.25		Finland		Karelia borealis		Kitee
GWORL655-09	BC ZSM Lep 22937	BOLD:AAD3278	Crambidae	Glaphyriinae	Evergestis	Evergestis extimalis	Evergestis extimalis		T. Gruenewald	48.5552	12.0793	435	Germany	Bavaria	Niederbayern	Landshut	Altdorf/Ndb., Eugenbach
FBLMS020-09	BC ZSM Lep 23228	BOLD:AAB7956	Crambidae	Glaphyriinae	Evergestis	Evergestis forficalis	Evergestis forficalis		Alfred Haslberger	47.857	12.82	520	Germany	Bavaria	Oberbayern	Berchtesgadener Land	Teisendorf, Schoedling
GWORL656-09	BC ZSM Lep 22938	BOLD:AAD7887	Crambidae	Glaphyriinae	Evergestis	Evergestis limbata	Evergestis limbata		T. Gruenewald	48.5552	12.0793	435	Germany	Bavaria	Niederbayern	Landshut	Altdorf/Ndb., Eugenbach
LGSMB177-04	DNA-ATBI-1026	BOLD:AAB4832	Crambidae	Glaphyriinae	Evergestis	Evergestis pallidata	Evergestis pallidata		Jadranka Rota	35.7064	-83.5211		United States	Tennessee	Bount County	BLBT33	Cades Cove, W side of Abrams Cr. Bridge, BLBT33
LEFIB630-10	MM02379	BOLD:ABY8598	Notodontidae	Notodontinae	Furcula	Furcula bifida	Furcula bifida		Marko Mutanen, Panu Vaelimaeki	61.108	28.799		Finland	South Karelia	Savonia australis		Imatra
GWORE2021-09	BC ZSM Lep 22419	BOLD:ACF2827	Notodontidae	Notodontinae	Furcula	Furcula furcula	Furcula furcula		A. Hausmann	48.2572	11.545	480	Germany	Bavaria	Oberbayern		Oberschleissheim, MW20
GBMTG5504-16	NC_028532	BOLD:AAA0965	Pyralidae	Galleriinae	Galleria	Galleria mellonella	Galleria mellonella
GBMIN80844-17	KX788609	BOLD:AAB5983	Geometridae	Larentiinae	Gandaritis	Gandaritis pyraliata	Eulithis pyraliata
LEFIA892-10	MM09769	BOLD:AAE0994	Notodontidae	Notodontinae	Gluphisia	Gluphisia crenata	Gluphisia crenata		Marko Mutanen, Meelika Mutanen, Atsalea Mutanen, Sylvia Mutanen	60.275	19.58		Finland	Aland Islands			Eckeroe
GBMIN22535-13	JX282442	BOLD:AAC1375	Noctuidae	Noctuinae	Gortyna	Gortyna flavago	Gortyna flavago
GWORC929-08	BC ZSM Lep 06193	BOLD:AAA7404	Geometridae	Larentiinae	Gymnoscelis	Gymnoscelis rufifasciata	Gymnoscelis rufifasciata		Guenther Mueller	33.59	35.61	800	Lebanon	South		Sidon	5km W of Jazzin
FBLMU929-09	BC ZSM Lep 27959	BOLD:AAC5831	Drepanidae	Thyatirinae	Habrosyne	Habrosyne pyritoides	Habrosyne pyritoides		Dr. Andreas H. Segerer	48.8711	11.9532	350	Germany	Bavaria	Niederbayern	Kelheim	Oberfecking, NSG Sippenauer Moor
GWOSA434-10	BC ZSM Lep 34495	BOLD:AAC3168	Noctuidae	Noctuinae	Hadena	Hadena bicruris	Hadena bicruris		A. Haslberger	48.8769	11.0818	450	Germany	Bavaria	Oberbayern	Eichstaett	Dollnstein, Altmuehltal
GWORL396-09	BC ZSM Lep 22298	BOLD:AAC7968	Noctuidae	Noctuinae	Hadena	Hadena perplexa	Hadena perplexa		A. Hausmann	48.2572	11.545	480	Germany	Bavaria	Oberbayern		Oberschleissheim
GBMIN38602-13	HQ132369	BOLD:AAA5223	Noctuidae	Heliothinae	Helicoverpa	Helicoverpa armigera	Helicoverpa armigera
GWOSI004-10	RCIM 0004	BOLD:AAD3001	Geometridae	Ennominae	Heliomata	Heliomata glarearia	Heliomata glarearia		I. Mihoci, M. Vajdic	43.25	17.0667	405	Croatia		Splitsko-dalmatinska, Dalmatia		NP Mt. Biokovo L3
GBMIN33769-13	JF784655	BOLD:AAC0672	Geometridae	Geometrinae	Hemistola	Hemistola chrysoprasaria	Hemistola chrysoprasaria
GBMIN80803-17	KX788614	BOLD:AAA4522	Geometridae	Geometrinae	Hemithea	Hemithea aestivaria	Hemithea aestivaria
FBLMV423-09	BC ZSM Lep 28403	BOLD:AAC3337	Erebidae	Herminiinae	Herminia	Herminia grisealis	Herminia grisealis		Dr. Theo Gruenewald	48.5552	12.0793	435	Germany	Bavaria	Niederbayern	Landshut	Altdorf/Ndb., Eugenbach
GBGL10218-12	HQ006232	BOLD:AAC1537	Erebidae	Herminiinae	Herminia	Herminia tarsicrinalis	Herminia tarsicrinalis
GWORO436-09	BC ZSM Lep 19791	BOLD:AAC1538	Erebidae	Herminiinae	Herminia	Herminia tarsipennalis	Herminia tarsipennalis		K. Ambil	48.0431	11.1736	581	Germany	Bavaria	south	Schlagenhofen	Schlagenhofen am Woerthsee
GWORU071-10	BC ZSM Lep 30332	BOLD:AAB0832	Noctuidae	Noctuinae	Hoplodrina	Hoplodrina ambigua	Hoplodrina ambigua		A.Hausmann	48.2572	11.545	480	Germany	Bavaria	Upper Bavaria		Oberschleissheim, MW 20
GWORO674-09	BC ZSM Lep 27610	BOLD:AAC0362	Noctuidae	Noctuinae	Hoplodrina	Hoplodrina blanda	Hoplodrina blanda		K. Ambil	48.0431	11.1736	581	Germany	Bavaria	south		Schlagenhofen am Woerthsee
LEFIA1175-10	MM01651	BOLD:AAB4763	Noctuidae	Noctuinae	Hoplodrina	Hoplodrina octogenaria	Hoplodrina octogenaria		Marko Mutanen, Panu Vaelimaeki	61.108	28.799		Finland	South Karelia	Savonia australis		Imatra
GBLAB259-13	BC ZSM Lep 75695	BOLD:ACY9918	Geometridae	Larentiinae	Horisme	Horisme corticata	Horisme corticata		Franz Theimer	52.4919	13.7947	40	Germany	Brandenburg		Maerkisch-Oderland	Ruedersdorf bei Berlin, Tasdorf
GWORM129-09	BC ZSM Lep 24178	BOLD:AAC5135	Geometridae	Larentiinae	Horisme	Horisme tersata	Horisme tersata		A. Haslberger	47.6891	12.8627	800	Germany	Bavaria	Oberbayern	Berchtesgadener Land	Lattengebirge, Baumgarten/Roetelbach
GWORE2026-09	BC ZSM Lep 22424	BOLD:AAB3583	Geometridae	Larentiinae	Horisme	Horisme vitalbata	Horisme vitalbata		K. Ambil	48.1919	11.4569	500	Germany	Bavaria	Oberbayern		Muenchen - Allach
GBMIN22534-13	JX282444	BOLD:AAB1631	Noctuidae	Noctuinae	Hydraecia	Hydraecia micacea	Hydraecia micacea
GWORM175-09	BC ZSM Lep 24224	BOLD:AAC5746	Geometridae	Larentiinae	Hydrelia	Hydrelia flammeolaria	Hydrelia flammeolaria		A. Haslberger	47.8537	12.5095	525	Germany	Bavaria	Oberbayern	Traunstein	Grabenstaett, Tiroler Achenmuendung
ENLCW059-09	09PROBE-01344	BOLD:AAA2437	Geometridae	Larentiinae	Hydriomena	Hydriomena furcata	Hydriomena furcata		E.Noel	58.626	-94.229		Canada	Manitoba	Churchill	16 km SW Churchill, Churchill River Pump House
GBMIN33834-13	JF784730	BOLD:ACE7346	Geometridae	Larentiinae	Hydriomena	Hydriomena impluviata	Hydriomena impluviata
GWORM127-09	BC ZSM Lep 24176	BOLD:AAB6494	Geometridae	Larentiinae	Hydriomena	Hydriomena ruberata	Hydriomena ruberata		A. Haslberger			600	Germany	Bavaria	Oberbayern	Berchtesgadener Land	NP Berchtesgaden, St. Bartholomae
FBLMT869-09	BC ZSM Lep 25429	BOLD:AAB6485	Erebidae	Hypeninae	Hypena	Hypena proboscidalis	Hypena proboscidalis		Dr. Andreas H. Segerer	49.0063	12.0768	359	Germany	Bavaria	Oberpfalz	Regensburg, Stadt	Regensburg, Kumpfmuehl
GWORE2224-09	BC ZSM Lep 24047	BOLD:AAB1058	Geometridae	Ennominae	Hypomecis	Hypomecis punctinalis	Hypomecis punctinalis		A. Haslberger	49.2729	10.9255	380	Germany	Bavaria	Mittelfranken	Schwabach	Schwabach, Barthelmesaurach
GBMIN80766-17	KX788616	BOLD:AAC9905	Geometridae	Ennominae	Hypomecis	Hypomecis roboraria	Hypomecis roboraria
XAG575-05	2005-ONT-1159	BOLD:AAA9616	Pyralidae	Pyralinae	Hypsopygia	Hypsopygia costalis	Hypsopygia costalis		Paul Hebert	43.537	-80.134	320	Canada	Ontario	Wellington County	Puslinch Township	Concession 11/Hume Rd
CGUKB598-09	UKLB17H11	BOLD:AAC5962	Pyralidae	Pyralinae	Hypsopygia	Hypsopygia glaucinalis	Orthopygia glaucinalis		CP 1415	51.87	0.16		United Kingdom	England	Hertfordshire	Bishops Stortford
GBGL4814-08	EU443357	BOLD:AAA8256	Geometridae	Sterrhinae	Idaea	Idaea aversata	Idaea aversata
GBMIN80948-17	KX788617	BOLD:AAB2239	Geometridae	Sterrhinae	Idaea	Idaea biselata	Idaea biselata
PHLAC393-10	TLMF Lep 02428	BOLD:AAB2099	Geometridae	Sterrhinae	Idaea	Idaea degeneraria	Idaea degeneraria		Huemer P.	46.597	11.439	1750	Italy	Trentino-Alto Adige/Sudtirol	South Tyrol	Suedtirol	Ritten/ Obergruenwald
LBCS805-07	UBC-2007-0629	BOLD:AAA4213	Geometridae	Sterrhinae	Idaea	Idaea dimidiata	Idaea dimidiata		Li, A.	49.306	-123.153	13	Canada	British Columbia	Vancouver	Stanley Park	Aquarium
GWORE2033-09	BC ZSM Lep 22431	BOLD:AAB7362	Geometridae	Sterrhinae	Idaea	Idaea fuscovenosa	Idaea fuscovenosa		K. Ambil	48.1919	11.4569	500	Germany	Bavaria	Oberbayern		Muenchen - Allach
GWORM083-09	BC ZSM Lep 24132	BOLD:ACF2945	Geometridae	Sterrhinae	Idaea	Idaea humiliata	Idaea humiliata		A. Haslberger			1300	Switzerland	Valais			Eggerberg
GWORL462-09	BC ZSM Lep 22364	BOLD:AAD4604	Geometridae	Sterrhinae	Idaea	Idaea muricata	Idaea muricata		A. Hausmann	47.7806	12.492	570	Germany	Bavaria	Oberbayern		Egerndacher Filz
LEFIA280-10	MM01320	BOLD:AAF3002	Geometridae	Sterrhinae	Idaea	Idaea pallidata	Idaea pallidata		Marko Mutanen, Panu Vaelimaeki	61.108	28.799		Finland	South Karelia			Imatra
GWORL443-09	BC ZSM Lep 22345		Geometridae	Sterrhinae	Idaea	Idaea rubraria	Idaea rubraria		K. Ambil	48.1919	11.4569	500	Germany	Bavaria	Oberbayern		Muenchen - Allach
GWORL873-09	BC MI 0020	BOLD:AAB3980	Geometridae	Sterrhinae	Idaea	Idaea rusticata	Idaea rusticata		M. Infusino	38.1406	15.0506	1	Italy	Sicily			Laghetti di Marinello
GWORL877-09	BC MI 0024	BOLD:ACE4009	Geometridae	Sterrhinae	Idaea	Idaea subsericeata	Idaea subsericeata		M. Infusino	38.1406	15.0506	1	Italy	Sicily			Laghetti di Marinello
GWORL881-09	BC MI 0028	BOLD:AAB6968	Geometridae	Sterrhinae	Idaea	Idaea trigeminata	Idaea trigeminata		M. Infusino	38.1408	15.4214	480	Italy	Sicily			Rometta sup. Gimello
FBLMV719-09	BC ZSM Lep 28699	BOLD:AAD8507	Noctuidae	Noctuinae	Ipimorpha	Ipimorpha retusa	Ipimorpha retusa		Dr. Andreas H. Segerer	47.9327	11.1245	535	Germany	Bavaria	Oberbayern	Weilheim-Schongau	Diessen, Alte Ammer
PHLAA265-09	TLMF Lep 00305	BOLD:AAC2458	Noctuidae	Noctuinae	Ipimorpha	Ipimorpha subtusa	Ipimorpha subtusa		Huemer P.	47.2022	9.92806	1380	Austria	Vorarlberg			Marul, Lagutzbach, Beim alten Stafel
GWORL408-09	BC ZSM Lep 22310	BOLD:AAD4811	Geometridae	Geometrinae	Jodis	Jodis lactearia	Jodis lactearia		A. Hausmann	48.24	11.5819	480	Germany	Bavaria	Oberbayern		Oberschleissheim, Flughafen-Ost
GWOSA432-10	BC ZSM Lep 34493	BOLD:ABY4614	Noctuidae	Noctuinae	Lacanobia	Lacanobia oleracea	Lacanobia oleracea		A. Haslberger	47.8974	12.8514	440	Germany	Bavaria	Oberbayern	Traunstein	Petting, Schoenramer Filz
GWORL299-09	BC ZSM Lep 22011	BOLD:ACF5197	Noctuidae	Noctuinae	Lacanobia	Lacanobia suasa	Lacanobia suasa		U. Buchsbaum	47.45	11.0667	1600	Germany	Bavaria	Oberbayern		Wettersteingebirge, Kreuzeck
GWORO836-09	BC ZSM Lep 30528	BOLD:ABY4615	Noctuidae	Noctuinae	Lacanobia	Lacanobia thalassina	Lacanobia thalassina		E. Albert	48.9792	13.3903		Germany	Bavaria			Riedlhuette
GWOSA428-10	BC ZSM Lep 34489	BOLD:AAC6463	Noctuidae	Noctuinae	Lacanobia	Lacanobia w-latinum	Lacanobia w-latinum		A. Haslberger	48.8769	11.0818	450	Germany	Bavaria	Oberbayern	Eichstaett	Dollnstein, Altmuehltal
LBCA568-05	HLC-20568	BOLD:AAB2818	Geometridae	Larentiinae	Lampropteryx	Lampropteryx suffumata	Lampropteryx suffumata		Keith Pickthorn	51.2902	-117.516	1313	Canada	British Columbia	Glacier National Park		Abandoned Rails Trail west of Rogers Pass Centre
GBMAB1726-15	KP693969	BOLD:AAE5922	Pyralidae	Phycitinae	Laodamia	Laodamia faecella	Laodamia faecella		D Zang				China	Inner Mongolia	Inner Mongolia, Mt. Manhan
LEFIA1198-10	MM00976	BOLD:AAB3599	Sphingidae	Smerinthinae	Laothoe	Laothoe populi	Laothoe populi		Marko Mutanen, Panu Vaelimaeki	61.108	28.799		Finland	South Karelia	Savonia australis		Imatra
RDNMD617-06	CNCNoctuoidea12949	BOLD:AAC1014	Erebidae	Boletobiinae	Laspeyria	Laspeyria flexula	Laspeyria flexula		M. Fibiger				Denmark				Liseleje area
GBMIN22555-13	JX282447	BOLD:AAD5689	Noctuidae	Noctuinae	Leucania	Leucania obsoleta	Leucania obsoleta
GBMIN82197-17	KX436532	BOLD:AAA5528	Erebidae	Lymantriinae	Leucoma	Leucoma salicis	Leucoma salicis
GWORL879-09	BC MI 0026	BOLD:AAB5025	Geometridae	Ennominae	Ligdia	Ligdia adustata	Ligdia adustata		M. Infusino	38.1408	15.4214	480	Italy	Sicily			Rometta sup. Gimello
GWORE2020-09	BC ZSM Lep 22418	BOLD:AAD7662	Noctuidae	Noctuinae	Lithophane	Lithophane ornitopus	Lithophane ornitopus		A. Hausmann	48.2572	11.545	480	Germany	Bavaria	Oberbayern		Oberschleissheim, MW20
LEFIC667-10	MM04628	BOLD:AAE6607	Noctuidae	Noctuinae	Lithophane	Lithophane socia	Lithophane hepatica		Marko Mutanen	60.441	22.202		Finland	Finland Proper	Regio Aboensis		Turku
GWORL403-09	BC ZSM Lep 22305	BOLD:AAB8723	Erebidae	Arctiinae	Lithosia	Lithosia quadra	Lithosia quadra		A. Hausmann	48.2572	11.545	480	Germany	Bavaria	Oberbayern		Oberschleissheim
LEFIF363-10	MM11537	BOLD:AAC4906	Noctuidae	Noctuinae	Litoligia	Litoligia literosa	Mesoligia literosa		Marko Mutanen, Panu Vaelimaeki	59.836	23.236		Finland		Nylandia		Hanko
GBMIN33735-13	JF784731	BOLD:AAB5300	Geometridae	Ennominae	Lomaspilis	Lomaspilis marginata	Lomaspilis marginata
GBMIN33818-13	JF784764	BOLD:AAB9407	Geometridae	Ennominae	Lomographa	Lomographa bimaculata	Lomographa bimaculata
GBGL10426-12	HQ340177	BOLD:AAB5203	Geometridae	Ennominae	Lomographa	Lomographa temerata	Lomographa temerata
GBMTG4556-16	NC_027174	BOLD:AAB4167	Crambidae	Pyraustinae	Loxostege	Loxostege sticticalis	Loxostege sticticalis
FBLMW357-10	BC ZSM Lep 37458	BOLD:AAB3965	Noctuidae	Noctuinae	Luperina	Luperina testacea	Luperina testacea		Dr. Andreas H. Segerer	49.0063	12.0768	359	Germany	Bavaria	Oberpfalz	Regensburg, Stadt	Regensburg-Kumpfmuehl
GWORE2025-09	BC ZSM Lep 22423	BOLD:AAB1159	Geometridae	Ennominae	Lycia	Lycia hirtaria	Lycia hirtaria		K. Ambil	48.1919	11.4569	500	Germany	Bavaria	Oberbayern		Muenchen - Allach
LEFIA1212-10	MM05092	BOLD:AAC8970	Erebidae	Toxocampinae	Lygephila	Lygephila pastinum	Lygephila pastinum		M. Mutanen	60.441	22.202		Finland	Finland Proper	Regio aboensis		Turku, Ruissalo
GBMIN83138-17	KY923062	BOLD:AAA2052	Erebidae	Lymantriinae	Lymantria	Lymantria dispar	Lymantria dispar						Greece		Kavala
GBGL4804-08	EU443367	BOLD:AAC9098	Geometridae	Larentiinae	Lythria	Lythria purpuraria	Lythria purpuraria
GBGL10428-12	HQ340179	BOLD:AAA1496	Geometridae	Ennominae	Macaria	Macaria alternata	Macaria alternata
GBGL10429-12	HQ340180	BOLD:ABX6221	Geometridae	Ennominae	Macaria	Macaria liturata	Macaria liturata
GBGL10430-12	HQ340181	BOLD:ACF1675	Geometridae	Ennominae	Macaria	Macaria notata	Macaria notata
LEFIF537-10	MM12215	BOLD:AAD5865	Noctuidae	Plusiinae	Macdunnoughia	Macdunnoughia confusa	Macdunnoughia confusa		Marko Mutanen, Panu Vaelimaeki	61.108	28.799		Finland		Savonia australis		Imatra
LEFIC765-10	MM04888	BOLD:AAC6065	Erebidae	Herminiinae	Macrochilo	Macrochilo cribrumalis	Macrochilo cribrumalis		Marko Mutanen	60.441	22.202		Finland	Finland Proper	Regio Aboensis		Turku
PHLAA405-09	TLMF Lep 00445	BOLD:AAD1119	Lasiocampidae	Malacosomatinae	Malacosoma	Malacosoma neustria	Malacosoma neustria		Huemer P.	44.2772	6.84944	1600	France	Provence-Alpes-Cote d'Azur			Vall. St. Dalmas/ St. Dalmas le Selvage SW
GBGL11175-12	JQ235742	BOLD:ACF2007	Noctuidae	Noctuinae	Mamestra	Mamestra brassicae	Mamestra brassicae
FBLMV704-09	BC ZSM Lep 28684	BOLD:AAD8315	Nolidae	Nolinae	Meganola	Meganola albula	Meganola albula		Dr. Andreas H. Segerer	49.0044	11.9683	405	Germany	Bavaria	Oberpfalz	Regensburg	Sinzing, Alpiner Steig
LEFIC622-10	MM04556	BOLD:AAC7429	Noctuidae	Noctuinae	Melanchra	Melanchra persicariae	Melanchra persicariae		Marko Mutanen	60.441	22.202		Finland	Finland Proper	Regio Aboensis		Turku
GBMIN80857-17	KX343588	BOLD:AAC2189	Geometridae	Larentiinae	Melanthia	Melanthia procellata	Melanthia procellata
CGUKA930-09	UKLB10H02	BOLD:AAB2749	Noctuidae	Noctuinae	Mesapamea	Mesapamea secalella	Mesapamea secalis		CP 2343a	51.87	0.16		United Kingdom	England	Hertfordshire	Bishops Stortford
GBMIN22531-13	JX282450	BOLD:AAB2749	Noctuidae	Noctuinae	Mesapamea	Mesapamea secalis	Mesapamea secalis
FBLMT399-09	BC ZSM Lep 24959	BOLD:AAC8744	Geometridae	Larentiinae	Mesoleuca	Mesoleuca albicillata	Mesoleuca albicillata		Dr. Theo Gruenewald	48.5444	12.0568	435	Germany	Bavaria	Niederbayern	Landshut	Bruckberg, Unterlenghart
LEFIA613-10	MM01727	BOLD:AAC2820	Noctuidae	Noctuinae	Mesoligia	Mesoligia furuncula	Mesoligia furuncula		Marko Mutanen, Panu Vaelimaeki	61.108	28.799		Finland	South Karelia			Imatra
GBGL15717-14	KC571090	BOLD:AAC4781	Erebidae	Arctiinae	Miltochrista	Miltochrista miniata	Miltochrista miniata
GWORA2550-09	BC ZSM Lep 31807	BOLD:AAB6050	Sphingidae	Smerinthinae	Mimas	Mimas tiliae	Mimas tiliae		R. Sturm	48.901	12.7	400	Germany	Bavaria	Niederbayern	Straubing	Bogen, Bogenberg
LEFIA622-10	MM01736	BOLD:AAD0227	Noctuidae	Noctuinae	Mniotype	Mniotype satura	Blepharita satura		Marko Mutanen, Panu Vaelimaeki	61.108	28.799		Finland	South Karelia			Imatra
GBMIN83335-17	KT879690	BOLD:ADK0822	Noctuidae	Acronictinae	Moma	Moma alpium	Moma alpium
GWORZ551-10	BC ZSM Lep 31762	BOLD:AAD8730	Noctuidae	Noctuinae	Mormo	Mormo maura	Mormo maura		A. Haslberger	47.8498	12.8214	500	Germany	Bavaria	Oberbayern	Berchtesgadener Land	Teisendorf, Waschau
FBLMT420-09	BC ZSM Lep 24980	BOLD:AAC5487	Noctuidae	Noctuinae	Mythimna	Mythimna albipuncta	Mythimna albipuncta		Dr. Theo Gruenewald	48.553	12.384	480	Germany	Bavaria	Niederbayern	Landshut	Kroening, Oberschnittenkofen
LEFIC757-10	MM04874	BOLD:AAC6915	Noctuidae	Noctuinae	Mythimna	Mythimna conigera	Mythimna conigera		Marko Mutanen	60.441	22.202		Finland	Finland Proper	Regio Aboensis		Turku
GWORL377-09	BC ZSM Lep 22089	BOLD:AAB9151	Noctuidae	Noctuinae	Mythimna	Mythimna impura	Mythimna impura		A. Hausmann	48.2572	11.545	480	Germany	Bavaria	Oberbayern		Oberschleissheim
GWORZ483-10	BC ZSM Lep 31694	BOLD:AAD5882	Noctuidae	Noctuinae	Mythimna	Mythimna l-album	Mythimna l-album		A. Haslberger	47.8498	12.8214	500	Germany	Bavaria	Oberbayern	Berchtesgadener Land	Teisendorf, Waschau
CGUKD1002-09	UKLB35H11	BOLD:AAB6624	Noctuidae	Noctuinae	Mythimna	Mythimna pallens	Mythimna pallens		G.M.Haggett	52.548	0.881		United Kingdom	England	Norfolk	Santon Downham
FBLMV718-09	BC ZSM Lep 28698	BOLD:AAC9826	Noctuidae	Noctuinae	Mythimna	Mythimna straminea	Mythimna straminea		Dr. Andreas H. Segerer	47.9327	11.1245	535	Germany	Bavaria	Oberbayern	Weilheim-Schongau	Diessen, Alte Ammer
LEFIF300-10	MM11083	BOLD:AAF8311	Noctuidae	Noctuinae	Mythimna	Mythimna turca	Mythimna turca		Marko Mutanen, Tomi Mutanen	59.935	24.317		Finland		Nylandia		Kirkkonummi
GWOR3879-09	BC ZSM Lep 21163	BOLD:AAE0041	Noctuidae	Noctuinae	Mythimna	Mythimna vitellina	Mythimna vitellina		Axel Hausmann	48.2572	11.545	480	Germany	Bavaria	Upper Bavaria		Oberschleissheim, MW 20
FBLMU804-09	BC ZSM Lep 27834	BOLD:AAD0751	Pyralidae	Phycitinae	Nephopterix	Nephopterix angustella	Nephopterix angustella		Prof. Dr. Josef H. Reichholf	48.1646	11.4815	520	Germany	Bavaria	Oberbayern	Muenchen, Stadt	Muenchen, Obermenzing
GWORL294-09	BC ZSM Lep 22006	BOLD:AAA2633	Noctuidae	Noctuinae	Noctua	Noctua comes	Noctua comes		U. Buchsbaum	47.45	11.0667	1600	Germany	Bavaria	Oberbayern		Wettersteingebirge, Kreuzeck
NOCJH021-09	BC-HAXNoctu0021	BOLD:AAA6454	Noctuidae	Noctuinae	Noctua	Noctua fimbriata	Noctua fimbriata		G. Orhant	50.337	1.684	5	France		Pas-de-Calais	marais	Colline
TTNFS177-09	FG177	BOLD:AAD4803	Noctuidae	Noctuinae	Noctua	Noctua interposita	Noctua interposita		Dejan V. Stojanovic	45.185	19.809	215	Serbia		Vojvodina		Ledinci
GWOR4261-09	BC FGJ Lep 00025	BOLD:AAA7574	Noctuidae	Noctuinae	Noctua	Noctua janthe	Noctua janthe		Klaus-Dirk Gottschaldt	48.1097	11.2456	585	Germany	Bavaria	Gilching		NSG Goerbelmoos
NOCJH019-09	BC-HAXNoctu0019	BOLD:ABZ6181	Noctuidae	Noctuinae	Noctua	Noctua janthina	Noctua janthina		G. Orhant	48.7842	1.36503	76	France		Eure-et-Loir	Foret de Dreux	Brissart
LEFIF302-10	MM11089	BOLD:AAI2734	Noctuidae	Noctuinae	Noctua	Noctua orbona	Noctua orbona		Marko Mutanen	59.784	22.19		Finland		Regio Aboensis		Dragsfjaerd
GBGL19777-15	KJ508057	BOLD:AAA2632	Noctuidae	Noctuinae	Noctua	Noctua pronuba	Noctua pronuba						United Kingdom
FBLMS297-09	BC ZSM Lep 23242	BOLD:AAB5563	Nolidae	Nolinae	Nola	Nola confusalis	Nola confusalis		Dr. Theo Gruenewald	48.6081	12.3113	235	Germany	Bavaria	Niederbayern	Landshut	Niederaichbach
FBLMU514-09	BC ZSM Lep 27164	BOLD:AAC2943	Nolidae	Nolinae	Nola	Nola cucullatella	Nola cucullatella		Dr. Andreas H. Segerer	48.9843	12.4649	340	Germany	Bavaria	Oberpfalz	Regensburg	Woerth/D., Zinzendorf
LEFIA1250-10	MM00998	BOLD:AAC1146	Notodontidae	Notodontinae	Notodonta	Notodonta dromedarius	Notodonta dromedarius		Marko Mutanen, Panu Vaelimaeki	61.108	28.799		Finland	South Karelia	Savonia australis		Imatra
LEFIA054-10	MM00960	BOLD:AAE2131	Notodontidae	Notodontinae	Notodonta	Notodonta tritophus	Notodonta tritophus		Marko Mutanen, Panu Vaelimaeki	61.108	28.799		Finland	South Karelia			Imatra
LEFIA082-10	MM01001	BOLD:ABY9866	Notodontidae	Notodontinae	Notodonta	Notodonta ziczac	Notodonta ziczac		Marko Mutanen, Panu Vaelimaeki	61.108	28.799		Finland	South Karelia			Imatra
PHLAA700-09	TLMF Lep 00740	BOLD:AAF3048	Nolidae	Chloephorinae	Nycteola	Nycteola asiatica	Nycteola asiatica		Huemer P.	46.1067	12.8181	148	Italy				Meduna linksseitig/ Spilimbergo W
GWORO671-09	BC ZSM Lep 27607	BOLD:AAC6798	Drepanidae	Thyatirinae	Ochropacha	Ochropacha duplaris	Ochropacha duplaris		K. Ambil	48.0431	11.1736	581	Germany	Bavaria	south		Schlagenhofen am Woerthsee
NOCJH025-09	BC-HAXNoctu0025	BOLD:AAA3074	Noctuidae	Noctuinae	Ochropleura	Ochropleura plecta	Ochropleura plecta		G. Orhant	45.9299	2.1209	577	France		Creuse	Aubusson	St Marc a Frongier.
GBMIN22529-13	JX282454	BOLD:AAB4833	Noctuidae	Noctuinae	Oligia	Oligia latruncula	Oligia latruncula
NOCJH139-09	BC-HAXNoctu0139	BOLD:AAB4833	Noctuidae	Noctuinae	Oligia	Oligia strigilis	Oligia strigilis		Jean Haxaire	44.0977	0.51622	70	France		Lot-et-Garonne	Laplume	`Le Roc`
NOCJH149-09	BC-HAXNoctu0149	BOLD:AAB4833	Noctuidae	Noctuinae	Oligia	Oligia versicolor	Oligia versicolor		Jean Haxaire	44.397	1.02999	220	France		Lot-et-Garonne	Tournon d`Agenais	route de Courbiac
FBLMS403-09	BC ZSM Lep 23728	BOLD:AAD7672	Pyralidae	Phycitinae	Oncocera	Oncocera semirubella	Oncocera semirubella		A. Haslberger	48.871	10.997	550	Germany	Bavaria	Oberbayern	Eichstaett	Moernsheim
GBMTG5714-16	NC_027723	BOLD:AAA3963	Geometridae	Larentiinae	Operophtera	Operophtera brumata	Operophtera brumata
GBGL10153-12	HQ006167	BOLD:AAA6432	Erebidae	Lymantriinae	Orgyia	Orgyia antiqua	Orgyia antiqua
LOTB343-05	05-TN-00343	BOLD:AAA3430	Geometridae	Larentiinae	Orthonama	Orthonama obstipata	Orthonama obstipata		P.D.N. Hebert	35.46	-83.21	516	United States	Tennessee	Sevier County	Gatlinburg	Cobbly Nob
GWORM059-09	BC ZSM Lep 24108	BOLD:AAD3075	Geometridae	Larentiinae	Orthonama	Orthonama vittata	Orthonama vittata		A. Haslberger	47.8537	12.5095	525	Germany	Bavaria	Oberbayern	Traunstein	Grabenstaett, Tiroler Achenmuendung
LEFIC656-10	MM04612	BOLD:AAC3426	Noctuidae	Noctuinae	Orthosia	Orthosia cerasi	Orthosia cerasi		Marko Mutanen	60.441	22.202		Finland	Finland Proper	Regio Aboensis		Turku
LEFIC659-10	MM04616	BOLD:AAD9024	Noctuidae	Noctuinae	Orthosia	Orthosia cruda	Orthosia cruda		Marko Mutanen	60.441	22.202		Finland	Finland Proper	Regio Aboensis		Turku
FBLMS304-09	BC ZSM Lep 23249	BOLD:AAB6211	Noctuidae	Noctuinae	Orthosia	Orthosia gothica	Orthosia gothica		Dr. Theo Gruenewald	48.6081	12.3113	235	Germany	Bavaria	Niederbayern	Landshut	Niederaichbach
LEFIB810-10	MM02743	BOLD:ABY5277	Noctuidae	Noctuinae	Orthosia	Orthosia incerta	Orthosia incerta		Marko Mutanen	65.071	25.725		Finland	Northern Ostrobothnia	Ostrobottnia borealis pars australis	Kiiminki
GBMTG250-16	NC_003367	BOLD:AAA2654	Crambidae	Pyraustinae	Ostrinia	Ostrinia nubilalis	Ostrinia nubilalis
GBMIN33819-13	JF784760	BOLD:AAB4472	Geometridae	Ennominae	Ourapteryx	Ourapteryx sambucaria	Ourapteryx sambucaria
LEFIC787-10	MM04924	BOLD:AAE6800	Erebidae	Herminiinae	Paracolax	Paracolax tristalis	Paracolax tristalis		Marko Mutanen	60.441	22.202		Finland	Finland Proper	Regio Aboensis		Turku
GBGL7147-10	GU580783	BOLD:AAC3271	Geometridae	Ennominae	Paradarisa	Paradarisa consonaria	Paradarisa consonaria
CGUKA705-09	UKLB8E01	BOLD:AAC1045	Crambidae	Acentropinae	Parapoynx	Parapoynx stratiotata	Parapoynx stratiotata		OTL				United Kingdom
FBLMV167-09	BC ZSM Lep 28147	BOLD:AAB4551	Noctuidae	Noctuinae	Parastichtis	Parastichtis suspecta	Parastichtis suspecta		Dr. Andreas H. Segerer	47.8472	12.6841	690	Germany	Bavaria	Oberbayern	Traunstein	Traunstein, Pechschnait
TTNFS101-09	FG101	BOLD:AAD1478	Noctuidae	Noctuinae	Parastichtis	Parastichtis ypsillon	Parastichtis ypsillon		Dejan V. Stojanovic	45.143	19.367	174	Serbia		Vojvodina		Vorovo
LEFIB629-10	MM02377	BOLD:AAF7132	Crambidae	Pyraustinae	Paratalanta	Paratalanta hyalinalis	Microstega hyalinalis		Marko Mutanen, Panu Vaelimaeki	61.108	28.799		Finland	South Karelia	Savonia australis		Imatra
LEFIA698-10	MM01852	BOLD:AAE7251	Crambidae	Pyraustinae	Paratalanta	Paratalanta pandalis	Microstega pandalis		Marko Mutanen, Panu Vaelimaeki	61.108	28.799		Finland	South Karelia			Imatra
CGUKD1016-09	UKLB36G11	BOLD:AAD5817	Geometridae	Ennominae	Parectropis	Parectropis similaria	Parectropis similaria		G.M.Haggett	52.496	0.85		United Kingdom	England	Norfolk	Hembury Woods	Hockham woods
GBMIN33827-13	JF784744	BOLD:AAA3075	Geometridae	Larentiinae	Pasiphila	Pasiphila rectangulata	Pasiphila rectangulata
TRUXA007-17	CT00031	BOLD:AAB6255	Crambidae	Spilomelinae	Patania	Patania ruralis	Pleuroptya ruralis		Christine Truxa	48.0597	16.8604		Austria	Burgenland		Gerhaus
FBLMU116-09	BC ZSM Lep 25626	BOLD:AAE7062	Erebidae	Herminiinae	Pechipogo	Pechipogo strigilata	Pechipogo strigilata		Dr. Theo Gruenewald	48.529	12.116	400	Germany	Bavaria	Niederbayern	Landshut, Stadt	Landshut-West
FBLMU036-09	BC ZSM Lep 25546	BOLD:AAD4493	Crambidae	Crambinae	Pediasia	Pediasia contaminella	Pediasia contaminella		Dr. Andreas H. Segerer	49.0063	12.0768	359	Germany	Bavaria	Oberpfalz	Regensburg, Stadt	Regensburg, Kumpfmuehl
CGUKD521-09	UKLB38D07	BOLD:AAD5281	Erebidae	Arctiinae	Pelosia	Pelosia muscerda	Pelosia muscerda		Robin Barfoot	51.616	0.04		United Kingdom	England	Essex	Caston
GWORB1673-08	BC ZSM Lep 12635	BOLD:AAA4448	Geometridae	Ennominae	Peribatodes	Peribatodes rhomboidaria	Peribatodes rhomboidaria		M. Infusino	38.141	15.051	1	Italy	Sicily			Laghetti di Marinello
LEFID745-10	MM06806	BOLD:AAC2923	Geometridae	Ennominae	Peribatodes	Peribatodes secundaria	Peribatodes secundaria		Marko Mutanen	60.229	20.062		Finland	Aland Islands			Sund
GWORM152-09	BC ZSM Lep 24201	BOLD:AAC0743	Geometridae	Larentiinae	Perizoma	Perizoma affinitata	Perizoma affinitata		A. Haslberger	47.5806	12.8155	900	Germany	Bavaria	Oberbayern	Berchtesgadener Land	Ramsau bei Berchtesgaden, Klausbachtal
GBMIN33732-13	JF784737	BOLD:AAA9313	Geometridae	Larentiinae	Perizoma	Perizoma alchemillata	Perizoma alchemillata
GWORM154-09	BC ZSM Lep 24203	BOLD:AAC0743	Geometridae	Larentiinae	Perizoma	Perizoma hydrata	Perizoma hydrata		A. Haslberger	47.4129	10.3485	1900	Germany	Bavaria	Schwaben	Oberallgaeu	Oberstdorf, Edmund-Probst-Haus
GWOSH457-10	BC ZSM Lep 39363	BOLD:AAQ3304	Geometridae	Larentiinae	Perizoma	Perizoma lugdunaria	Perizoma lugdunaria		G. Baldizzone	44.2136	7.4303	1000	Italy	Piedmont	Cuneo	Alpi marittime	Trinita di Entracque
LEFIA1292-10	MM00982	BOLD:AAC0945	Notodontidae	Phalerinae	Phalera	Phalera bucephala	Phalera bucephala		Marko Mutanen, Panu Vaelimaeki	61.108	28.799		Finland	South Karelia	Savonia australis		Imatra
FBLMS296-09	BC ZSM Lep 23241	BOLD:AAB5913	Notodontidae	Notodontinae	Pheosia	Pheosia tremula	Pheosia tremula		Dr. Theo Gruenewald	48.6081	12.3113	235	Germany	Bavaria	Niederbayern	Landshut	Niederaichbach
GBMIN33820-13	JF784758	BOLD:AAD2984	Geometridae	Larentiinae	Philereme	Philereme vetulata	Philereme vetulata
GWORL309-09	BC ZSM Lep 22021	BOLD:AAB7358	Noctuidae	Noctuinae	Phlogophora	Phlogophora meticulosa	Phlogophora meticulosa		U. Buchsbaum	47.45	11.0667	1600	Germany	Bavaria	Oberbayern		Wettersteingebirge, Kreuzeck
LEFIA1297-10	MM00170	BOLD:AAE6494	Cossidae	Zeuzerinae	Phragmataecia	Phragmataecia castaneae	Phragmataecia castaneae		J. Kullberg				Finland	Finland Proper	Regio aboensis	Dragsfjaerd
XAG427-05	2005-ONT-1011	BOLD:AAA6177	Erebidae	Arctiinae	Phragmatobia	Phragmatobia fuliginosa	Phragmatobia fuliginosa		Paul Hebert	43.537	-80.134	320	Canada	Ontario	Wellington County	Puslinch Township	Concession 11/Hume Rd
GWORL597-09	BC ZSM Lep 22879	BOLD:AAB8710	Pyralidae	Phycitinae	Phycita	Phycita roborella	Phycita roborella		T. Gruenewald	48.58	12.036	490	Germany	Bavaria	Niederbayern	Landshut	Furth b. Landshut, Hebenstreit
FBLMS428-09	BC ZSM Lep 23753	BOLD:AAD4425	Pyralidae	Phycitinae	Phycitodes	Phycitodes binaevella	Phycitodes binaevella		A. Haslberger	47.957	12.904	400	Germany	Bavaria	Oberbayern	Berchtesgadener Land	Laufen, Salzachau-Laufen
GBMIN80790-17	KX788622	BOLD:AAB8023	Geometridae	Ennominae	Plagodis	Plagodis dolabraria	Plagodis dolabraria
GBMIN33725-13	JF784751	BOLD:AAA6014	Geometridae	Ennominae	Plagodis	Plagodis pulveraria	Plagodis pulveraria
GBMIN80933-17	KX788623	BOLD:AAC1712	Geometridae	Larentiinae	Plemyria	Plemyria rubiginata	Plemyria rubiginata
GBMIN23136-13	AB731750	BOLD:AAC8994	Lasiocampidae	Poecilocampinae	Poecilocampa	Poecilocampa populi	Poecilocampa populi		Klaus Hermansen				Denmark		Southern Zealand
LEFIF197-10	MM10808	BOLD:AAE1369	Noctuidae	Noctuinae	Polia	Polia nebulosa	Polia nebulosa		Marko Mutanen, Panu Vaelimaeki	59.836	23.236		Finland		Nylandia		Hanko
FBLMU409-09	BC ZSM Lep 27059	BOLD:AAL0181	Noctuidae	Noctuinae	Polyphaenis	Polyphaenis sericata	Polyphaenis sericata		Dr. Andreas H. Segerer	48.9258	11.8653	450	Germany	Bavaria	Niederbayern	Kelheim	Kelheim, Ihrlerstein, `Brannt`
LEFIB863-10	MM02906	BOLD:AAF0435	Erebidae	Herminiinae	Polypogon	Polypogon tentacularia	Polypogon tentacularia		Marko Mutanen	65.071	25.725		Finland	Northern Ostrobothnia	Ostrobottnia borealis pars australis	Kiiminki
LEFIB027-10	MM00111	BOLD:AAF6215	Noctuidae	Noctuinae	Pseudeustrotia	Pseudeustrotia candidula	Pseudeustrotia candidula		Lauri Kaila	59.829	23.612		Finland	Uusimaa	Nylandia		Tammisaari
GWORM181-09	BC ZSM Lep 24230	BOLD:AAD0485	Geometridae	Larentiinae	Pterapherapteryx	Pterapherapteryx sexalata	Pterapherapteryx sexalata		A. Haslberger	47.8537	12.5095	525	Germany	Bavaria	Oberbayern	Traunstein	Grabenstaett, Tiroler Achenmuendung
LEFIA072-10	MM00990	BOLD:AAB5417	Notodontidae	Notodontinae	Pterostoma	Pterostoma palpina	Pterostoma palpina		Marko Mutanen, Panu Vaelimaeki	61.108	28.799		Finland	South Karelia			Imatra
FBLMT419-09	BC ZSM Lep 24979	BOLD:AAC0728	Notodontidae	Ptilodontinae	Ptilodon	Ptilodon capucina	Ptilodon capucina		Dr. Theo Gruenewald	48.553	12.384	480	Germany	Bavaria	Niederbayern	Landshut	Kroening, Oberschnittenkofen
FBLMV426-09	BC ZSM Lep 28406	BOLD:AAD2656	Notodontidae	Ptilodontinae	Ptilodon	Ptilodon cucullina	Ptilodon cucullina		Dr. Theo Gruenewald	48.874	13.075	850	Germany	Bavaria	Niederbayern	Deggendorf	Schaufling, Dattinger Berg
GBMIN23908-13	AB731752	BOLD:AAF5420	Notodontidae	Notodontinae	Ptilophora	Ptilophora plumigera	Ptilophora plumigera		Klaus Hermansen				Denmark		Southern Zealand
GBMAB2267-15	KP693992	BOLD:AAB3316	Pyralidae	Pyralinae	Pyralis	Pyralis farinalis	Pyralis farinalis		B Scholtens	45.56	-84.67		United States	Michigan	MI, Cheboygan Co. Univ. Michigan Biological Station
LEFID712-10	MM06766	BOLD:AAF5806	Pyralidae	Pyralinae	Pyralis	Pyralis regalis	Pyralis regalis		Marko Mutanen	60.008	20.127		Finland	Aland Islands			Lemland
LEFIF102-10	MM10555	BOLD:AAB6530	Crambidae	Pyraustinae	Pyrausta	Pyrausta aurata	Pyrausta aurata		Tomi Mutanen	60.285	21.211		Finland		Regio Aboensis		Inioe
GWORL280-09	BC ZSM Lep 18686	BOLD:AAB6531	Crambidae	Pyraustinae	Pyrausta	Pyrausta purpuralis	Pyrausta purpuralis		Dr. Andreas H. Segerer	49.0063	12.0768	359	Germany	Bavaria	Oberpfalz	Regensburg, Stadt	Regensburg, Kumpfmuehl
LEFIA1336-10	MM05114	BOLD:AAC7527	Noctuidae	Heliothinae	Pyrrhia	Pyrrhia umbra	Pyrrhia umbra		M. Mutanen	60.441	22.202		Finland	Finland Proper	Regio aboensis		Turku, Ruissalo
GBMIN33822-13	JF784754	BOLD:AAB6658	Geometridae	Sterrhinae	Rhodostrophia	Rhodostrophia vibicaria	Rhodostrophia vibicaria
FBLMT908-09	BC ZSM Lep 25468	BOLD:AAB4777	Erebidae	Rivulinae	Rivula	Rivula sericealis	Rivula sericealis		Dr. Andreas H. Segerer	47.9327	11.1245	535	Germany	Bavaria	Oberbayern	Weilheim-Schongau	Diessen am Ammersee, Alte Ammer
LEFIL054-10	MM19054	BOLD:AAQ3569	Drepanidae	Drepaninae	Sabra	Sabra harpagula	Sabra harpagula		Kari Nupponen				Russia	Sverdlovskaya Oblast	Sverdlovsk Region		Vicim
LEFID961-10	MM07938	BOLD:AAD1543	Erebidae	Hypenodinae	Schrankia	Schrankia costaestrigalis	Schrankia costaestrigalis		Marko Mutanen, Panu Vaelimaeki	61.423	29.323		Finland		Karelia ladogensis		Simpele
FBLMV529-09	BC ZSM Lep 28509	BOLD:AAE3809	Pyralidae	Phycitinae	Sciota	Sciota adelphella	Sciota adelphella		Dr. Andreas H. Segerer	49.0242	12.251	360	Germany	Bavaria	Oberpfalz	Regensburg	Donaustauf, Scheuchenberg
LEFIJ610-10	MM17235	BOLD:AAP8219	Pyralidae	Phycitinae	Sciota	Sciota rhenella	Sciota rhenella		Lauri Kaila	59.829	23.612		Finland		Nylandia		Tammisaari
LNAUU3191-15	CCDB-28967-E08	BOLD:AAJ5634	Crambidae	Pyraustinae	Sclerocona	Sclerocona acutella	Sclerocona acutellus		J.Glaser				United States	Maryland	Worcester County		Isle of Wright
GBGL10141-12	HQ006155	BOLD:ACE7197	Erebidae	Scoliopteryginae	Scoliopteryx	Scoliopteryx libatrix	Scoliopteryx libatrix
CGUKC716-09	UKLB29G12	BOLD:AAB1555	Crambidae	Scopariinae	Scoparia	Scoparia basistrigalis	Scoparia basistrigalis		GAC 0273	51.36	-0.09		United Kingdom	England	Surrey	South Croydon
FBLMS435-09	BC ZSM Lep 23760	BOLD:AAB1557	Crambidae	Scopariinae	Scoparia	Scoparia subfusca	Scoparia subfusca		A. Haslberger	48.877	11.082	450	Germany	Bavaria	Oberbayern	Eichstaett	Dollnstein
PHLAG260-12	TLMF Lep 06570	BOLD:AAH9749	Geometridae	Sterrhinae	Scopula	Scopula flaccidaria	Scopula flaccidaria		W. Stark	48.7	16.233	180	Austria	Lower Austria			Zwingendorf
FBLMV432-09	BC ZSM Lep 28412	BOLD:AAC5048	Geometridae	Sterrhinae	Scopula	Scopula floslactata	Scopula floslactata		Dr. Theo Gruenewald	48.529	12.116	400	Germany	Bavaria	Niederbayern	Landshut, Stadt	Landshut-West
GBMIN80950-17	KX788602	BOLD:AAC9960	Geometridae	Sterrhinae	Scopula	Scopula immorata	Scopula immorata
GBMIN80951-17	KX788627	BOLD:AAC7473	Geometridae	Sterrhinae	Scopula	Scopula immutata	Scopula immutata
GWORL913-09	BC MI 0060	BOLD:ACF3081	Geometridae	Sterrhinae	Scopula	Scopula marginepunctata	Scopula marginepunctata		M. Infusino	38.1406	15.0506	1	Italy	Sicily			Laghetti di Marinello
GWORM036-09	BC ZSM Lep 24085	BOLD:AAA9023	Geometridae	Sterrhinae	Scopula	Scopula nigropunctata	Scopula nigropunctata		A. Haslberger			370	Germany	Bavaria	Oberbayern	Traunstein	Salzachau near Fridolfing/ Nilling
GBGL4813-08	EU443358	BOLD:AAB1550	Geometridae	Sterrhinae	Scopula	Scopula ornata	Scopula ornata
GWORM087-09	BC ZSM Lep 24136	BOLD:AAC2115	Geometridae	Sterrhinae	Scopula	Scopula rubiginata	Scopula rubiginata		A. Haslberger				Switzerland	Valais			Leuk
GWORA2084-09	BC ZSM Lep 26486	BOLD:AAD1137	Geometridae	Sterrhinae	Scopula	Scopula virgulata	Scopula virgulata		K. Cerny				Bosnia and Herzegovina				Vrbicky potok
LEFIA235-10	MM01267	BOLD:AAB7343	Geometridae	Ennominae	Selenia	Selenia dentaria	Selenia dentaria		Marko Mutanen, Panu Vaelimaeki	61.108	28.799		Finland	South Karelia			Imatra
GWORE2204-09	BC ZSM Lep 24027	BOLD:ABY7097	Geometridae	Ennominae	Selenia	Selenia lunularia	Selenia lunularia		A. Haslberger	47.5447	12.9725	600	Germany	Bavaria	Oberbayern	Berchtesgadener Land	NP Berchtesgaden, St. Bartholomae
GBGL10422-12	HQ340173	BOLD:AAB7329	Geometridae	Ennominae	Selenia	Selenia tetralunaria	Selenia tetralunaria
GWORO842-09	BC ZSM Lep 30534	BOLD:AAC8418	Noctuidae	Noctuinae	Sideridis	Sideridis rivularis	Hadena rivularis		E. Albert	48.9792	13.3903		Germany	Bavaria			Riedlhuette
GWORE2015-09	BC ZSM Lep 22413	BOLD:AAC1903	Geometridae	Ennominae	Siona	Siona lineata	Siona lineata		K. Ambil	48.1919	11.4569	500	Germany	Bavaria	Oberbayern		Muenchen - Allach
LEFIA060-10	MM00972	BOLD:ACF1210	Sphingidae	Smerinthinae	Smerinthus	Smerinthus ocellata	Smerinthus ocellata		Marko Mutanen, Panu Vaelimaeki	61.108	28.799		Finland	South Karelia			Imatra
GWORZ136-10	BC ZSM Lep 30777	BOLD:AAJ3893	Notodontidae	Pygaerinae	Spatalia	Spatalia argentina	Spatalia argentina		A. Hausmann	39.8808	16.0653	1000	Italy	Calabria	Cosenza		M. Pollino Campotenese
LEFIA1369-10	MM00858	BOLD:AAB2233	Erebidae	Arctiinae	Spilosoma	Spilosoma lubricipeda	Spilosoma lubricipeda		Marko Mutanen	59.937	20.895		Finland	Aland Islands			Koekar
LEFIA112-10	MM01035	BOLD:AAC0134	Erebidae	Arctiinae	Spilosoma	Spilosoma lutea	Spilosoma lutea		Marko Mutanen, Panu Vaelimaeki	61.108	28.799		Finland	South Karelia			Imatra
LEFIA1374-10	MM00981	BOLD:AAD0646	Notodontidae	Heterocampinae	Stauropus	Stauropus fagi	Stauropus fagi		Marko Mutanen, Panu Vaelimaeki	61.108	28.799		Finland	South Karelia	Savonia australis		Imatra
LEFIK286-10	MM17861	BOLD:AAF2184	Geometridae	Ennominae	Stegania	Stegania cararia	Stegania cararia		Jari Kaitila, Pekka Kaitila	60.4994	27.5459		Finland		Karelia australis		Virolahti
GWORB1824-08	BC ZSM Lep 12786	BOLD:AAC2483	Geometridae	Ennominae	Stegania	Stegania trimaculata	Stegania dilectaria	Stegania dilectaria	A. Hausmann	39.992	15.793	320	Italy	Basilicata			Valle Noce Trecchina
PHLAD027-11	TLMF Lep 03012	BOLD:AAV6933	Pyralidae	Pyralinae	Stemmatophora	Stemmatophora brunnealis	Actenia brunnealis		Huemer P.	46.428	11.3	643	Italy	Trentino-Alto Adige/Sudtirol	South Tyrol	Suedtirol	Montiggl/ Kleiner Priol
GBMIN35029-13	JF497027	BOLD:AAD2243	Pyralidae	Pyralinae	Synaphe	Synaphe punctalis	Synaphe punctalis
LEFIB257-10	MM00729	BOLD:AAD6933	Drepanidae	Thyatirinae	Tethea	Tethea ocularis	Tethea ocularis		Marko Mutanen	61.029	28.665		Finland	South Karelia	Savonia australis		Joutseno
LEFIA181-10	MM01168	BOLD:AAC9855	Drepanidae	Thyatirinae	Tethea	Tethea or	Tethea or		Marko Mutanen, Panu Vaelimaeki	61.108	28.799		Finland	South Karelia			Imatra
GWORO678-09	BC ZSM Lep 27614	BOLD:AAC3003	Noctuidae	Noctuinae	Thalpophila	Thalpophila matura	Thalpophila matura		A. Hausmann	48.2572	11.545	480	Germany	Bavaria	south	Munich	Oberschleissheim, MW 20
GBGL12178-13	HE963114	BOLD:ACH4173	Notodontidae	Thaumetopoeinae	Thaumetopoea	Thaumetopoea processionea	Thaumetopoea processionea
XAH683-05	2005-ONT-2266	BOLD:AAA3914	Geometridae	Larentiinae	Thera	Thera juniperata	Thera juniperata		Paul Hebert	43.537	-80.134	320	Canada	Ontario	Wellington County	Puslinch Township	Concession 11/Hume Rd
GWORE1151-08	BC NP 0022	BOLD:AAE7761	Geometridae	Ennominae	Therapis	Therapis flavicaria	Therapis flavicaria		N. Poell	37.371	55.939	750	Iran	Golestan	Golestan National Park		Tange Gol
GWORG018-08	BC ZSM Lep 02838	BOLD:AAB5663	Geometridae	Geometrinae	Thetidia	Thetidia smaragdaria	Thetidia smaragdaria		A. Segerer	49.1678	11.9452		Germany	Bavaria	centr	Regensburg	Regensburg - Kallmuenz
CGUKA268-09	UKLB3G10	BOLD:AAC9508	Erebidae	Arctiinae	Thumatha	Thumatha senex	Thumatha senex		CWP 2035	51.81	0.15		United Kingdom	England	Hertfordshire	Sawbridgeworth	Sawbridgeworth Marsh
LEFIA1393-10	MM00027	BOLD:AAC4671	Drepanidae	Thyatirinae	Thyatira	Thyatira batis	Thyatira batis		Marko Mutanen	61.029	28.665		Finland	South Karelia	Savonia australis		Imatra
GWORL321-09	BC ZSM Lep 22033	BOLD:AAD4895	Noctuidae	Noctuinae	Tiliacea	Tiliacea aurago	Xanthia aurago		W. Schacht	47.8486	11.595	686	Germany	Bavaria	Oberbayern		Dietramszell (Zeller Wald)
GBGL4808-08	EU443363	BOLD:AAB0828	Geometridae	Sterrhinae	Timandra	Timandra comae	Timandra comae
FBLMV293-09	BC ZSM Lep 28273	BOLD:AAE0836	Noctuidae	Noctuinae	Trachea	Trachea atriplicis	Trachea atriplicis		Dr. Theo Gruenewald	48.6081	12.3113	375	Germany	Bavaria	Niederbayern	Landshut	Niederaichbach
LEFIA942-10	MM13870	BOLD:AAB4489	Lasiocampidae	Poecilocampinae	Trichiura	Trichiura crataegi	Trichiura crataegi		M. Mutanen	65.898	24.455		Finland	Lapland			Tornio
LEFIC717-10	MM04769	BOLD:AAD0500	Hepialidae	Hepialinae	Triodia	Triodia sylvina	Triodia sylvina		Marko Mutanen	60.441	22.202		Finland	Finland Proper	Regio Aboensis		Turku
FBLMT432-09	BC ZSM Lep 24992	BOLD:AAC2587	Erebidae	Boletobiinae	Trisateles	Trisateles emortualis	Trisateles emortualis		Dr. Theo Gruenewald	48.6081	12.3113	375	Germany	Bavaria	Niederbayern	Landshut	Niederaichbach
FBLMT407-09	BC ZSM Lep 24967	BOLD:AAD5088	Noctuidae	Metoponiinae	Tyta	Tyta luctuosa	Tyta luctuosa		Dr. Theo Gruenewald	48.9215	11.9066	395	Germany	Bavaria	Niederbayern	Kelheim	Kelheim, Lehnberg
LEFIL186-10	MM19186	BOLD:ADP2638	Crambidae	Spilomelinae	Udea	Udea elutalis	Udea elutalis		Kari Nupponen	55.05	60.1		Russia	Chelyabinskaya Oblast	Cheliabinsk oblast		Miass
GBMIN35000-13	JF497044	BOLD:AAC3729	Crambidae	Spilomelinae	Udea	Udea ferrugalis	Udea ferrugalis
GBMIN34999-13	JF497046	BOLD:AAQ1018	Crambidae	Spilomelinae	Udea	Udea fulvalis	Udea fulvalis
GWORL415-09	BC ZSM Lep 22317	BOLD:AAC5932	Drepanidae	Drepaninae	Watsonalla	Watsonalla binaria	Watsonalla binaria		A. Hausmann	48.24	11.5819	480	Germany	Bavaria	Oberbayern		Oberschleissheim, Flughafen-Ost
FBLMV170-09	BC ZSM Lep 28150	BOLD:AAJ0876	Noctuidae	Noctuinae	Xanthia	Xanthia gilvago	Xanthia gilvago		Oskar Sauer	48.9313	12.0021	340	Germany	Bavaria	Niederbayern	Kelheim	Bad Abbach, Poikam
GWORO711-09	BC ZSM Lep 27647	BOLD:AAJ0877	Noctuidae	Noctuinae	Xanthia	Xanthia ocellaris	Xanthia ocellaris		A. Hausmann	48.2574	11.5452	480	Germany	Bavaria	Oberbayern	Munich north	Oberschleissheim
FBLMT391-09	BC ZSM Lep 24951	BOLD:AAD1977	Geometridae	Larentiinae	Xanthorhoe	Xanthorhoe biriviata	Xanthorhoe biriviata		Dr. Theo Gruenewald	48.58	12.036	490	Germany	Bavaria	Niederbayern	Landshut	Furth b. Landshut, Hebenstreit
CGUKB1039-09	UKLB13F04	BOLD:ABZ0894	Geometridae	Larentiinae	Xanthorhoe	Xanthorhoe designata	Xanthorhoe designata		MRY 5	57.34	-2.29		United Kingdom	England	Aberdeenshire	Inverurie	Oldmeldrum
GBMIN80943-17	KX343614	BOLD:ACF4785	Geometridae	Larentiinae	Xanthorhoe	Xanthorhoe ferrugata	Xanthorhoe ferrugata
GWORE2027-09	BC ZSM Lep 22425	BOLD:AAA6836	Geometridae	Larentiinae	Xanthorhoe	Xanthorhoe fluctuata	Xanthorhoe fluctuata		K. Ambil	48.1919	11.4569	500	Germany	Bavaria	Oberbayern		Muenchen - Allach
LEFIA411-10	MM01473	BOLD:AAC9330	Geometridae	Larentiinae	Xanthorhoe	Xanthorhoe quadrifasiata	Xanthorhoe quadrifasciata		Marko Mutanen, Panu Vaelimaeki	61.108	28.799		Finland	South Karelia			Imatra
GBMIN80947-17	KX343616	BOLD:AAB7980	Geometridae	Larentiinae	Xanthorhoe	Xanthorhoe spadicearia	Xanthorhoe spadicearia
LEFIB307-10	MM00828	BOLD:AAA2590	Noctuidae	Noctuinae	Xestia	Xestia baja	Xestia baja		Marko Mutanen	65.071	25.725		Finland	Northern Ostrobothnia	Ostrobottnia borealis pars australis	Kiiminki
ERINC067-18	ERILMC-143		Noctuidae	Noctuinae	Xestia	Xestia c-nigrum	Xestia c-nigrum		K.Sivasankaran,Pratheesh Mathew,S.Anand	10.23	77.49	2130	India	Tamil Nadu	Kodaikanal		Kodaikanal Bus Terminus
GWORZ522-10	BC ZSM Lep 31733	BOLD:AAM0068	Noctuidae	Noctuinae	Xestia	Xestia ditrapezium	Xestia ditrapezium		A. Haslberger	48.0232	12.828	370	Germany	Bavaria	Oberbayern	Berchtesgadener Land	Salzachau bei Fridolfing / Nilling
LEFIC764-10	MM04887	BOLD:AAC3689	Noctuidae	Noctuinae	Xestia	Xestia sexstrigata	Xestia sexstrigata		Marko Mutanen	60.441	22.202		Finland	Finland Proper	Regio Aboensis		Turku
GWORO982-09	BC ZSM Lep 32289	BOLD:AAF0752	Noctuidae	Noctuinae	Xestia	Xestia stigmatica	Xestia rhomboidea		K. Ambil	48.0431	11.1736	583	Germany	Bavaria	Oberbayern		Schlagenhofen am Woerthsee
LEFIC861-10	MM05110	BOLD:AAB8843	Noctuidae	Noctuinae	Xestia	Xestia triangulum	Xestia triangulum		Marko Mutanen	60.441	22.202		Finland	Finland Proper	Regio Aboensis		Turku
GWORO984-09	BC ZSM Lep 32291	BOLD:AAA6806	Noctuidae	Noctuinae	Xestia	Xestia xanthographa	Xestia xanthographa		K. Ambil	48.0431	11.1736	585	Germany	Bavaria	Oberbayern		Schlagenhofen am Woerthsee
